# Supplementary material for: CCL7 recruits cDC1 to promote antitumor immunity and facilitate checkpoint immunotherapy to non-small cell lung cancer
Source: Nat Commun. 2020 Nov 30;11:6119. doi: 10.1038/s41467-020-19973-6 (PMC7704643; doi:10.1038/s41467-020-19973-6)
Supplement: Supplementary file 3 — Supplementary Data 1 [file 41467_2020_19973_MOESM3_ESM.xlsx]

## Sheet: Sheet1
Supplementary Data 1 Clinical information of NSCLC patient in Cohort 3
No.	5 years survival（0/1）	Survival time (months)	pTpNpM Status	CCL7 IOD score	CD11c Intensity (x 102 mm-2)
1	1	40	T2N2M0	7.29	45
2	0		T1bN1M0	3.78	83
3	1	17.4	T3N0M0	5.14	151
4	0		T2N2M1	2.46	110
5	1	54.13	T4N0M1	0.89	114
6	1	73.47	T2N2M0	21.47	122
7	1	44.9	T2N0M0	4.75	403
8	1	7.37	T2aN2M0	3.04	52
9	1	23.27	T1N0M0	1.92	73
10	1	20.1	T2N2M0	1.36	42
11	1	12.03	T3N2M0	6.18	67
12	1	4.6	T2N2M1	1.13	70
13	1	44.2	T3NXM1	13.66	86
14	1	50.03	T3N0M0	21.13	77
15	1	5.1	T2N0M0	19.21	55
16	1	28.03	T1N0M0	36.49	90
17	0		T4N2M0	3.33	149
18	1	10.07	T1N0M0	37.09	56
19	1	39.33	T3N2M0	3.01	47
20	1	19.93	T2N0M0	1.15	49
21	1	43.13	T1N1M0	12.45	48
22	1	10.67	T4N3M0	5.91	83
23	1	32.43	T2N1M1	2.1	51
24	0		T2N1M0	0.64	153
25	1	17.17	T4NxM1	20.95	150
26	1	27.23	T2N2M0	1.17	41
27	1	22.97	T2N1M0	8.35	190
28	1	40.13	T4N1M1	8.11	312
29	1	3.43	T4N1M0	1.06	133
30	1	39.6	T2N2M0	4.36	67
31	1	36.47	T2N3M0	19.31	58
32	1	4	T2NxM1	21.45	261
33	1	43.43	T1N1M1	15.58	45
34	1	64.63	T2N0M0	8.26	55
35	1	57.87	T2aN2M0	5.32	56
36	1	41.03	T3N2M0	26.93	288
37	1	27.8	T3NIM0	4.53	92
38	1	65.27	T4N1M0	14.65	50
39	1	3.37	T2N2M1	8.95	118
40	1	43.87	T2BN1M0	31.78	458
41	1	30.43	T4N1M0	75.01	180
42	1	41.5	T4N2M0	2.88	77
43	1	71.8	T2aN3M0	16.4	154
44	1	39.23	T2N2M0	4.78	86
45	0		T2N0M0	38.47	48
46	1	39.2	T2aN0M0	5.2	136
47	0		T2N2M0	1.68	53
48	1	47.1	T2NxM1	25.65	279
49	0		T1N1M0	4.57	33
50	1	40.76	T3N0Mx	1.91	66
51	1	48	T1bN2M0	4.91	45
52	1	11.63	T3N2M0	3.09	153
53	1	48.1	T1bN2M0	23.12	152
54	0		T4N2M0	9.08	93
55	1	22.5	T1bN0M1b	48.81	143
56	1	18.8	T1N1M0	33.57	376
57	0		T2aN1M0	5.7	180
58	1	42.9	T4N0M1	21.32	178
59	1	11.6	T2aN0M0	11.17	177
60	1	14.3	T2N0M0	5.82	28
61	1	38.6	T2aN3M0	1.12	195
62	0		T3N3M0	2.12	166
63	1	23.3	T3N0M1	13.92	44
64	1	12.1	T4N1M1	15.84	159
65	1	38.6	T2N1M0	24.73	60
66	1	53.3	T2N2M0	2.46	38
67	1	41.4	T1N2M0	6.89	73
68	1	13.2	T4N1M1	73.58	161
69	1	36.4	T2aN1M0	21.14	281
70	1	19.1	T2N2M0	29.95	189
71	1	8.9	T1bN2M1b	36.5	88
72	1	66.8	T2aN0M0	6.71	37
73	1	55.3	T2N2M0	26.19	448
74	1	69.37	T4N2M0	17.77	176
75	1	40.43	T3N2M0	3.45	147
76	1	12.97	T2aN2M0	3.77	44
77	1	30	T2aN2M0	27.5	170
78	1	43.23	T2bN0M0	4.41	77
79	1	3.43	T3N2M0	23.23	74
80	1	41.7	T1bN2M0	13.82	55
81	1	34.4	T1N1M0	4.42	72
82	0		T3N0M0	6.93	43
83	0		T3N0M0	3.34	122
84	1	16.7	T3N2M0	6.23	74
85	1	23.9	T1N1Mx	66.78	463
86	0		T2N0M0	18.24	88
87	1	24.6	T1aN3M0	10.38	127
88	1	33.7	T2N0M0	9.99	51
89	1	20.43	T1N1	31.96	169
90	1	1.03	T4N2M1	1.65	45
91	1	32.5	T2N0M0	18.11	118
92	1	31.37	T4NXM1	21.3	222
93	0		T2aN0M0	42.56	36
94	1	41.2	T2aN0M0	3.56	83
95	1	13.8	T2bN0M0	61.62	532
96	1	41.9	T3N3M1	14.87	156
97	1	54.1	T2aN0M0	11.58	67
98	1	7.8	T1N0M0	33.19	124
99	1	34.6	T2aN1M0	1.72	47
100	1	29.5	T2aN2M0	37.05	137
101	1	40.8	T1aN0M0	2.91	91
102	1	3.7	T3N1M0	31.07	103
103	1	43	T2N0M0	9.43	44
104	1	14.5	T2N2M0	8.6	101
105	0		T2aN2M0	9.31	47
106	1	32.67	T2aN2M0	76.01	211
107	0		T3N2M0	8.78	111
108	1	18.4	T4N1M1	30.73	62
109	1	20.2	T1N3M0	17.27	68
110	1	13.7	T1N1M0	1.78	101
111	1	22.3	T2N2M0	44.16	396
112	1	0.7	T3N2M0	16.75	71
113	1	35.7	T4N0M1	11.61	106
114	1	35.4	T1N1M0	46.15	502
115	1	18	T1bN0M0	20.3	258
116	1	23.6	T2N2M0	48.32	212
117	1	5.5	T2N1M0	23.23	168
118	1	16.1	T2N2M0	1.21	174
119	1	18.9	T1N2M0	51.23	360
120	0		T3N2M0	50.2	181
121	0		T2N2M0	61.02	187
122	0		T1N2M0	62.97	229
123	0		T4N2M1	71.97	284
124	1	47.3	T1N0M0	6.54	86
125	1	37.7	T2N0M0	20.16	258
126	1	7.2	T3N0M0	4.11	49
127	0		T2N0M0	51.17	304
128	1	27.5	T2aN0M0	5.35	461
129	1	6.9	T4N2M0	22.33	61
130	1	45.5	T1N1M0	3.12	137
131	1	39.3	T2N1M0	57.19	95
132	1	54.5	T1N1M0	27.31	281
133	1	32.6	T1N0M0	3.22	57
134	1	5.8	T4N0M1a	61.31	582
135	1	37.2	T2N0M0	50.53	117
136	0		T2N0M0	8.18	588
137	1	52	T3N0M1a	51.01	481
138	1	10.9	T3N1M1	7.82	18
139	1	3.9	T3N2M1	19.18	69
140	1	8.2	M1	21.1	55
141	1	33.6	T2N2M0	25.08	96
142	1	3.5	T2aN2M0	30.57	110
143	1	16.1	T1N2M0	31	139
144	1	44.3	T2N0M0	35.84	140
145	1	36	T1N0M0	38.24	171
146	1	4.5	T3N1M1	38.38	191
147	1	27.6	T1N2M0	42.71	195
148	1	38.7	T2N2M0	48.46	211
149	1	11.8	T1N0M0	71.83	1393
150	0		T3N0M0	6.53	277
151	1	39.9	T1NxM1	51.41	242
152	1	21.1	T4NXM1	32.72	198
153	1	11.83	T2bN1M0	26.94	414
154	1	40.1	T2N0M0	40.82	94
155	1	33	T2N2M0	37.39	166
156	1	9.6	T2N2M0	54.02	85
157	1	28.7	T2aN0M0	24.12	89
158	0		T2aN2M0	69.51	307
159	1	19	T3N0Mx	19.79	286
160	1	0.5	T3N2M1	33.85	113
161	0		T2aN2M0	28.43	234
162	0		T2N0M0	28.97	204
163	0		T2aN2M0	2.93	300
164	1	16.93	T2bN2M0	38.25	192
165	1	7.73	T4N2M1	9.3	36
166	0		T2N0M0	6.48	246
167	0		T3N0M0	61.37	881
168	1	11.83	T4N0M0	23.12	101
169	1	12	T2N2M0	57.48	326
170	1	16.63	T4N2M0	52.28	316
171	1	48	T2N2M0	74.34	166
172	1	6.47	T2bN2M0	26.48	434
173	1	18.6	T2aN2M0	59.19	293
174	1	12.77	T1bN0M0	1.98	60
175	1	33.77	T1bN0M0	28.51	480
176	0		T1N2M1	58.29	207
177	0		T4N0M1	58.7	313
178	0		T3N1M1	65.02	564
179	0		T2N0M0	39.15	193
180	0		T3cN3M0	40.08	115
181	0		T4N2M0	51.37	226
182	1	25.1	T3N3M0	28.75	254
183	0		T4N2M0	41.82	331
184	0		T2aN1M0	52.31	322
185	1	39.23	T2N1M0	32.46	341
186	0		T3N1M0	55.15	322
187	1	19.3	T3N3M0	54.56	340
188	0		T2aN2M0	28.42	211
189	1	18.9	T4N2M1b	24.6	185
190	0		T-N-M1a	27.61	234
191	1	24.77	T3N2MX	40.76	952
192	0		T1N1M0	61.31	436
193	0		T2N2M0	48.03	318
194	1	17.5	T3N0M0	45.4	201
195	0		T3N2M0	50.39	196
196	1	33.8	T2N0M0	90.71	759
197	0		T2aN0M0	3.18	103
198	0		T3N0M0	57.22	254
199	1	10.27	T2aN0M0	98.58	994
200	1	25.8	T2N2M0	68.87	308
201	0		T2N0M0	61.71	337
202	1	13.07	T4NXM1	50.7	296
203	1	30.43	T2aN0M0	49.38	449
204	1	26.97	T4N0M0	57.2	496
205	1	37.3	T2N2M0	36.9	82
206	1	9.4	T1bN0M0	47.36	284
207	0		T2N2M1	43.18	436
208	1	9.93	T2N2M0	29.52	360
209	1	12.17	T2N2M0	30.31	286
210	0		T2N2M0	73.45	750
211	1	25.77	T1aN2M0	56.8	794
212	0		T2N2M0	42.04	481
213	1	3.47	TIN2M0	82.36	395
214	1	3.2	T2aN2M0	2.32	171
215	0		T1bN2M0	54.38	116
216	1	9.97	T2N0M0	45.32	592
217	1	4	T2N0M0	83.7	625
218	1	9.17	T3NXM1	41.78	1224
219	1	1.83	T2N1M1	82.72	573
220	1	14.1	T3NXM1	33.08	124
221	1	16.87	T3N3M1	90.86	825
222	0		T4N2M0	32.39	669
223	1	17.6	T3N2M0	80.22	254
224	1	10.57	T2N2M0	37.45	441
225	0		T4N0M0	7.5	436
226	1	13.7667	T4N0M0	71.9	178
227	1	56.9545	T2bN1M0	46.1	917
228	1	23.6333	T2aN0M0	28.8	831
229	1	12.7667	T2bN0M0	16.2	833
230	1	27.9	T2aN0M0	42.9	688
231	1	30.4545	M1a	54.1	400
232	1	24.0667	T4N0M0	39.5	607
233	1	45.7667	T4N1M0	9.5	346
234	1	37.9	T1bN1M0	30	447
235	0		T2aN0M0	46.4	952
236	0		M1	56	996
237	0		T2bN0M0	36.4	105
238	0		T2aN1M0	50.6	140
239	0		T2AN1M0	41.5	143
240	1	44.3488	T2aN2M0	34.3	249
241	0		T2aN0M0	11.9	278
242	1	27.2	T1N2M0	50.8	306
243	1	17.0333	T2bN2M0	10.1	539
244	0		T1bN0M0	51.2	637
245	0		T1AN0M0	50.3	684
246	0		T2aN0M0	50.5	924
247	0		T3N0M0	61.2	931
248	0		T2aN0M0	62	707
249	0		T2N2M0	25.7	344
250	1	36.5667	T3N1M0	19	915
251	1	29.5	T2N0M0	37.6	518
252	1	19.8667	T4N2M1	21.1	264
253	1	34.9	T2aN0M0	8.9	477
254	1	8.66667	T1bN0M0	45	180
255	1	30.5333	T2N2M0	34.8	553
256	1	18.6667	T2N0M0	12.7	674
257	1	21.6667	T2aN0M0	99.8	533
258	1	38.1252	T4N2M0	76.2	123
259	0		T2N0M0	12.2	124
260	0		T2bN2M0	30.7	159
261	1	16.1667	T4N2M0	58.3	163
262	1	19	T3N0M0	45.6	250
263	0		T2N2M0	34.2	328
264	1	34.1333	T3N0M0	60.9	378
265	1	60	T2bN2M0	32.5	390
266	1	18.1333	T2aN2M0	38.8	393
267	1	34.0333	T1bN0M0	41.4	442
268	1	8.1	T2N2M0	63.1	448
269	1	20.9	T3N2M0	40.4	471
270	1	26.9	T2N2M0	37.5	482
271	1	45.6333	T3N2M0	107.1	654
272	1	15.8333	T4N2M0	45.2	752
273	1	9.56667	T2aN0M0	79.5	283
274	0		T2N1M0	47.9	444
275	0		T2N2M1	64.4	333
276	1	43.7	T3N0M0	82.3	244
277	0		T2N2M0	46.1	108
278	0		T2N2M0	96.6	461
279	0		T2aN0M0	20.7	202
280	1	2.96667	T4N1M0	107.5	193
281	0		T1N0M0	32.1	355
282	0		T2N0M0	36.1	265
283	1	20.0667	T2bN0M0	62.3	330
284	0		T2aN0M0	91.7	162
285	1	22.2891	T2aN0M0	55.2	280
286	0		T1bN0M0	19.7	247
287	0		T2aN0M0	51.5	792
