# Supplementary material for: CCL7 recruits cDC1 to promote antitumor immunity and facilitate checkpoint immunotherapy to non-small cell lung cancer
Source: Nat Commun. 2020 Nov 30;11:6119. doi: 10.1038/s41467-020-19973-6 (PMC7704643; doi:10.1038/s41467-020-19973-6)
Supplement: Supplementary file 5 — Source Data [file 41467_2020_19973_MOESM5_ESM.xlsx]

## Sheet: Figure 1
			1a	Tumor	2.5351	3.8012	11.7262	0.0194	0.4168	6.1274	12.0434	2.1137	1.4734	1.0545	12.5712	2.0928	9.4214	1.2329	1.7972	0.8044	5.2264	0.1877
				Normal	0	1.826	4.5038	0.0733	0	0.5519	0	1.1842	1.0951	3.184	0.2555	1.1961	0	0	0.2427	0	1.3395	0.9561
			1b	Tumor	12.6169	0.0738	9.6451	9.503	29.3156	3.0108	0.5284	0.2636	3.1428	0	3.0823	4.4931	2.011	13.066	0	20.6063	0.0045	0.1112	0.23	0.1129	6.0573	3.3633	1.1659	5.8689	0.1612	0.7631	12.4007	5.2136	1.6532	1.3798	0.205	0.4357	32.9452	5.2768	24.2961	0	0.8958	2.6919	2.9926	0.3559	0	0.0637	0	0.2776
				Normal	0	0	0	4.565	11.2594	0	0	0	0.6387	7.0283	0	0.6068	0	3.3488	2.3902	0.1135	0.0056	0	0	0	0.086	0	0.0156	0.115	0	0.551	0	8.5354	0	0	0	0	0	0.3789	0.5463	0	0	11.2671	0	0	0	0.0032	0.026	0.8921
				Percent	<0.5	0.5-10	>10
				Tumor	0.3636	0.4727	0.1636
				Normal	0.7358	0.2264	0.0377
			1c	Tumor	Normal	Percent	<30	30-60	>60		1d	Months	CCL7low	CCL7high
				7	2	Tumor	0.491289	0.365854	0.142857			60	0
				4	1	Normal	0.996516	0.003484	0			12.17	1
				5	0							32.97	1
				2	1							39.33	1
				1	0							17.6	1
				21	1							21.1	1
				5	3							41.03	1
				3	0							39.2	1
				2	1							9.93	1
				1	0							3.17	1
				6	0							60	0
				1	0							11.8	1
				14	3							44.2	1
				21	1							8.9	1
				19	0							4.47	1
				36	1							10.27	1
				3	0							19.17	1
				37	0							60	0
				3	1							9.97	1
				1	4							18.8	1
				12	6							60	0
				6	1							22.5	1
				2	8							27.8	1
				1	2							60	0
				21	1							17.4	1
				1	1							18.97	1
				8	1							30	1
				8	13							39.87	1
				1	7							60	0
				4	17							7.37	1
				19	11							30.03	1
				21	9							60	0
				16	0							8.2	1
				8	1							27.6	1
				5	3							49.37	1
				27	14							60	0
				5	1							19.3	1
				15	10							25.07	1
				9	8							16.93	1
				32	7							20.1	1
				75	0							12.03	1
				3	0							60	0
				16	9							60	0
				5	2							41.5	1
				38	6							36.47	1
				5	4							3.93	1
				2	7							55.27	1
				26	13							38.6	1
				5	0							13.07	1
				2	1							60	0
				5	3							12.77	1
				3	9							13.67	1
				23	11							5.5	1
				9	0							48	1
				49	1							60	0
				34	2							60	0
				6	2							60	0
				21	1							14.1	1
				11	1							12.1	1
				6	1							60	0
				1	3							10.57	1
				2	0							42.93	1
				14	0							40.43	1
				16	0							60	0
				25	9							6.9	1
				2	1							3.37	1
				7	7							12.97	1
				74	0							60	0
				21	2							5.8	1
				30	0							60	0
				37	0							16.87	1
				7	3							60	0
				26	0							54.13	1
				18	1							3.43	1
				3	0							18.6	1
				4	1							40.03	1
				28	0							37.3	1
				4	3							52.03	1
				23	1							18.4	1
				14	2							39.23	1
				4	3							23.27	1
				7	0							0.5	1
				3	7							12	1
				6	0							39.27	1
				67	2							23.87	1
				18	2							28.03	1
				10	1							57.87	1
				10	0							9.17	1
				32	6							14.53	1
				2	7							3.47	1
				18	6							13.2	1
				21	4							60	0
				43	6							43.13	1
				4	1							53.27	1
				62	3							26.97	1
				15	2							33.77	1
				12	0							48.07	1
				33	1							40.13	1
				2	1							38.67	1
				37	1							16.1	1
				3	6							17.47	1
				31	1							44.33	1
				9	1							29.47	1
				9	1							27.23	1
				9	0							33.6	1
				76	1							32.47	1
				9	7							45.53	1
				31	4							32.63	1
				17	1							10.07	1
				2	1							4	1
				44	1							48	1
				17	0							28.67	1
				12	2							50.03	1
				46	12							47.1	1
				20	7							47.33	1
				48	2							39.23	1
				23	10							33.7	1
				1	2							43.43	1
				51	1							7.83	1
				50	1							7.73	1
				61	1							36	1
				63	23							43.87	1
				72	13							60		0
				7	4							60		0
				20	23							60		0
				4	20							16.63		1
				51	0							35.7		1
				5	2							60		0
				22	6							22.33		1
				3	36							23.33		1
				57	1							54.5		1
				27	29							25.83		1
				3	22							0.7		1
				61	21							40.76		1
				51	0							33.83		1
				8	0							11.67		1
				51	11							7.23		1
				8	3							60		0
				19	4							11.83		1
				21	7							10.93		1
				25	12							1.83		1
				31	23							44.9		1
				31	1							5.1		1
				36	2							17.97		1
				38	7							34.4		1
				38	19							9.4		1
				43	5							14.37		1
				48	1							17.17		1
				72	1							41.2		1
				7	5							10.67		1
				51	5							16.1		1
				33	2							25.77		1
				27	3							6.47		1
				41	9							3.47		1
				37	3							19.93		1
				54	0							60		0
				24	0							60		0
				70	0							60		0
				20	13							30.43		1
				34	1							41.4		1
				28	11							1.03		1
				29	1							60		0
				3	4							60		0
				38	0							60		0
				9	0							4.63		1
				6	7							60		0
				61	1							27.47		1
				23	1							3.73		1
				57	0							31.37		1
				52	1							20.43		1
				74	1							41.93		1
				26	7							60		0
				59	3							60		0
				2	7							4		1
				29	4							56.8		1
				58	0							20.2		1
				59	9							60		0
				65	0							60		0
				39	2							30.43		1
				40	4							40.83		1
				51	1							24.77		1
				29	1							60		0
				42	12							24.6		1
				52	13							60		0
				32	14							3.43		1
				55	9							37.23		1
				55	14							60		0
				28	1							39.6		1
				25	1							60		0
				28	1							36.47		1
				41	0							60		0
				61	0							55.33		1
				48	0							18.87		1
				45	1							9.63		1
				50	3							60		0
				91	0							32.43		1
				3	1							60		0
				57	0							60		0
				99	0							34.6		1
				69	0							60		0
				62	4							60		0
				51	2							11.63		1
				49	1							60		0
				57	1							32.67		1
				37	1							60		0
				47	0							60		0
				43	1							60		0
				30	8							16.7		1
				30	5							43.23		1
				73	1							60		0
				57	7							40.13		1
				42	2							60		0
				82	1							60		0
				2	1							41.7		1
				54	1							38.67		1
				45	18							23.57		1
				84	10							22.97		1
				42	8							11.83		1
				83	19							35.43		1
				33	17							43		1
				91	0							13.8		1
				32	1							54.07		1
				80	5							37.7		1
				37	1							18.87		1
				48	8							35	1
				39	1							46	1
				61	20							17	1
				108	19							60	0
				42	0							60	0
				92	0							19	1
				21	10							13	1
				21	3							37	1
				36	1							60	0
				32	7							60	0
				43	11							20	1
				30	23							60	0
				8	1							24	1
				12	2							38	1
				13	7							60	0
				16	20							60	0
				29	25							60	1
				40	1							60	0
				40	2							44	1
				46	5							31	1
				50	5							60	0
				56	2							60	0
				82	3							27	1
				36	5							30	1
				55	4							18	1
				107	0							24	1
				63	0							21	1
				10	1							34	1
				62	15							60	0
				26	1							28	1
				72	13							9	1
				100	1							16	1
				64	5							19	1
				9	0							60		0
				19	0							57		1
				33	8							60		0
				34	1							60		0
				38	2							60		0
				41	1							60		0
				45	2							60		0
				46	1							27		1
				46	9							60		0
				51	4							60		0
				51	9							30		1
				52	5							22		1
				54	0							60		0
				61	12							16		1
				97	1							34		1
				34	3							60		0
				58	5							60		0
				76	1							20		1
				10	1							8		1
				35	16							60		0
				38	9							60		0
				31	0							14		1
				46	0							38		1
				80	9							10		1
				45	2							44		1
				62	2							60		0
				20	1							60		0
				12	2							22		1
				51	1							46		1
				51	11							3		1

## Sheet: Figure 2
			2b	Days	WT-31	CCL7-25		2d	Tumor number							2e	Tumor size
				88	1				6 weeks		8 weeks		10 weeks				6 weeks		8 weeks		10 weeks
				92	1				KP	KP7	KP	KP7	KP	KP7			KP	KP7	KP	KP7	KP	KP7
				98	1				36	32	326	188	52	20			354105	298318	1624	179	2858	1434
				98	1				19	71	129	160	124	58			298318	284074	3491	4150	5772	2158
				103	1				41	36	101	169	136	68			284074	278710	4590	4875	6276	2689
				108	1				58	20	119	278	144	118			278710	270030	5454	5378	6473	3001
				106	1				16	77	119	167	94	126			270030	264966	6176	5710	7195	3205
				106	1						133	186	154	122			264966	249842	6239	5873	7414	3831
				80		1					105	309	112	68			249842	243601	6456	6524	7610	4001
				84		1					104	163	104	179			243601	236070	6519	6531	7962	4961
				88		1					126	162	111	127			233740	233740	6676	6644	8240	4997
				88		1					104	184	166	158			226556	226556	6776	6694	8370	5128
				103		1					137	185	190	208			217069	217069	7897	6881	8795	5153
				108		1					277	293	181	229			212888	212888	7970	6942	8929	5956
				77	1						121		55	208			205176	205176	8055	7011	9043	6202
				77	1						197		58	164			201980	201980	8088	7017	9576	6482
				84	1						101		63	227			192104	192104	8090	7116	9717	6531
				112	1						196		77	170			189395	189395	8114	7549	9961	6554
				133	1						137						181654	181654	8231	7572	10137	6806
				133	1						136						178293	142634	8452	7755	10177	7820
				70		1					83						172194	137755	8453	7763	10368	8009
				77		1											170263	136211	8508	7812	10398	8042
				77		1		2f	Tumor area(%)								164271	131417	8688	7845	10475	8173
				77		1			6 weeks		8 weeks		10 weeks				161027	128821	9265	7954	10583	8778
				140	0				KP	KP7	KP	KP7	KP	KP7			156837	125470	9463	7960	10585	8842
				97	1				8.57143	11	10.09	28.46	10.63	57			112174	122372	9907	7986	10666	9042
				104	1				2.85714	9.42857	18.65	12.54	17.2	33.53			109332	119272	10032	8039	10852	9087
				112	1				3.71429	11.8571	14.53	31.17	31.67	37.84			109040	118952	10275	8044	11073	9093
				117	1				2.42857	2.71429	12.97	25.72	21.73	19.02			107318	117074	10310	8213	11081	9506
				83	1				3.85714	2.42857	11.5	16.6	34.7	31.88			106678	116376	10314	8284	11134	9556
				86	1						10.61	20.9	25.37	29.25			105272	114843	10494	8320	11183	9639
				104	1						10.02	28.66	32	30.13			105000	114546	10534	8335	11429	9716
				104	1						14.38	19.72	33.46	23.09			104341	113826	10651	8337	11637	9721
				82		1					9.46	18.48	11.42	30.45			102820	112167	10911	8452	11655	10345
				82		1					18.28	13.95	33.57	22.4			102061	111340	11622	8668	11813	10438
				104		1					28.19	28.98	16.27	41.19			100498	109634	11766	8702	11883	10577
				98		1					13.5	26.92	27.67	33.6			99798	108871	11983	8760	12030	10740
				99		1					8.39		21.92	20.64			98991	107991	11992	8824	12056	11023
				104		1					11.6		13.65	30.58			97849	106745	12002	8845	12191	11140
				106		1					7.58		16.89	27.05			97696	106578	12074	8958	12360	11235
				74		1					14.69		18.89	35.87			96661	105449	12126	8972	12502	11422
				140	0						15.47						96409	105173	12429	8989	12586	11525
				140	0						19.23						94351	102928	12510	9011	12588	11554
				140	0						11.1						94035	102583	12555	9027	12589	11739
				80	1												93462	101959	12635	9304	12893	11893
				85	1												92841	101281	12966	9309	12909	12097
				96	1												92323	100717	13025	9327	12915	12606
				100	1												92190	100571	13046	9353	13032	12779
				55		1											91317	99618	13178	9354	13080	13025
				55		1											90771	99023	13239	9384	13195	13125
				64		1											89614	97761	13255	9594	13515	13172
				85		1											89052	97147	13273	9606	13723	13206
				98		1											87928	95921	13413	9642	13775	13264
				100		1											79751	95701	13421	9717	13803	13464
				121		1											79008	94809	13438	9763	13812	13485
				140	0												77958	93549	13496	9869	13921	13507
																	77577	93093	13834	9933	13924	13623
																	77298	92757	13842	9995	13998	13879
																	76007	91208	13983	10052	14074	13947
																	75781	90937	13987	10136	14280	13951
																	73911	88693	14109	10438	14302	14311
																	73832	88599	14215	10517	14503	14348
																	72823	87387	14369	10687	14565	14425
																	72443	86932	14389	10794	14592	14461
																	71967	86360	14402	10858	14652	14752
																	71603	85924	14402	10924	14675	14778
																	71316	85579	14450	11197	14797	15236
																	70726	84872	14835	11206	14963	15302
																	70316	84379	14911	11388	15178	15558
																	69991	83989	15231	11413	15179	15563
																	69229	83074	15244	11537	15356	15618
																	69061	82873	15308	11777	15443	15827
																	67896	81475	15375	11779	15443	15858
																	67595	81114	15421	11847	15446	16026
																	66662	79994	15422	12098	15564	16064
																	66376	79651	15431	12134	15884	16091
																	65856	79028	15446	12200	16215	16109
																	65103	78123	15447	12253	16270	16355
																	64215	77057	16085	12330	16421	16364
																	64185	77022	16107	12520	16609	16413
																	63182	75818	16130	12603	16618	16843
																	63131	75757	16254	12762	16649	17077
																	61887	74265	16278	12807	16688	17110
																	61583	73899	16308	12827	16706	17128
																	60879	73055	16354	12844	16708	17501
																	60764	72917	16561	12874	16755	17845
																	60176	66193	16633	12900	16776	17867
																	58885	64773	16649	12939	16870	18066
																	58504	64355	16679	12974	16898	18086
																	58239	64063	17106	13012	16913	18351
																	57080	62788	17118	13030	16944	18433
																	56802	62482	17252	13044	17003	18494
																	56260	61886	17304	13091	17048	18525
																	56019	61621	17348	13164	17093	18584
																	55403	60944	17364	13200	17194	18590
																	55183	60702	17433	13270	17255	18626
																	55069	60576	17551	13293	17258	18733
																	54081	59489	17584	13430	17298	18851
																	53814	59195	17745	13449	17509	18906
																	53366	58703	17990	13509	17576	18922
																	53193	58512	18519	13510	17609	19064
																	52936	56036	18521	13561	17638	19267
																	51937	55875	18542	13568	17773	19468
																	51813	55298	18557	13683	18004	19699
																	51148	55100	18653	13847	18007	19802
																	51020	54189	18719	13882	18138	19907
																	50610	54105	18729	13979	18188	19930
																	49945	53675	18817	14114	18272	20479
																	49700	52910	18907	14132	18285	20533
																	49372	52936	18925	14186	18534	20700
																	48364	51937	18977	14186	18699	20802
																	48272	51813	19442	14266	18720	20969
																	47471	51148	19483	14304	18878	21080
																	52112	51020	19515	14474	18882	21260
																	51503	50610	19589	14523	18899	21304
																	51381	49945	19592	14586	18991	21382
																	51224	49700	19672	14593	19127	21417
																	50595	49372	19686	14650	19185	21570
																	50129	48364	19768	14732	19189	21752
																	49812	48272	19878	14732	19267	21811
																	49482	47471	19970	14825	19412	21865
																	49386	47374	19982	14832	19513	21895
																	48430	46821	20307	14875	19733	22073
																	48253	46710	20318	14883	19881	22111
																	47618	46568	20326	14990	19965	22147
																	47400	45995	20475	15079	20048	22309
																	46398	45572	20492	15089	20167	22316
																	46305	45284	20495	15202	20270	22342
																	49999	44984	20522	15221	20296	22515
																	49081	44896	20608	15426	20554	22608
																	48886	44027	20640	15502	20562	22743
																	48616	43866	20705	15567	20578	22745
																	47901	43289	20711	15669	20610	22793
																	47810	43091	21462	15676	20611	22797
																	47100	42180	21486	15703	20625	22936
																	46858	42096	21498	15709	20652	23073
																	45895	41666	21521	15756	20866	23227
																	45687	40901	21521	15817	20869	23413
																	45416	40739	21561	15924	20886	23511
																	45009	40514	21666	16050	20893	23693
																	44664	39917	21707	16057	20955	24315
																	44060	39842	21811	16059	20970	24389
																	43766	39250	21851	16110	21082	24592
																	43551	39048	21886	16135	21110	24880
																	42912	38246	22087	16176	21126	24910
																	42582	38072	22146	16180	21226	24935
																	41936	37846	22154	16223	21548	25062
																	41599	37508	22238	16280	21614	25133
																	40563	37220	22252	16356	21627	25139
																	40463	36716	22288	16459	21754	25228
																	39935	36472	22298	16463	21912	25364
																	39446	36293	22366	16615	21916	25712
																	39205	35760	22457	16666	21925	25713
																	39039	35485	22461	16697	21936	25761
																	38385	34947	22501	16709	21988	25801
																	38184	34666	23062	16741	22017	25820
																	37449	33803	23157	16793	22132	25850
																	37259	33719	23199	16800	22134	25890
																	36590	33279	23217	16811	22200	25893
																	36370	32872	23363	16857	22205	25893
																	35978	32671	23367	16901	22238	26030
																	34954	32533	23446	16904	22247	26204
																	34412	32042	23480	17025	22266	26679
																	34127	31988	23529	17260	22332	27001
																	33750	31820	23633	17287	22350	27009
																	33486	31544	23747	17297	22392	27186
																	32768	31283	24029	17301	22497	27358
																	32602	31207	24061	17338	22551	27382
																	32081	31049	24068	17393	22569	27448
																	31875	30937	24155	17443	22585	27488
																	31324	30696	24158	17448	22694	27755
																	31188	30492	24218	17537	22711	27903
																	30558	30308	24320	17590	22851	28364
																	30375	30037	24321	17599	22878	28377
																	30069	29982	24532	17606	22910	28420
																	29446	29885	24538	17756	22963	28424
																	28986	29408	24555	17784	23007	28509
																	28835	29219	24952	17825	23043	28511
																	28041	28713	25058	17863	23055	28570
																	27838	28589	25070	18117	23126	28615
																	26839	28012	25114	18142	23131	28989
																	26685	27844	25145	18154	23137	29256
																	26173	27564	25208	18185	23151	29346
																	25874	26992	25300	18212	23166	29549
																	24853	26571	25313	18249	23252	29692
																	24730	26432	25358	18442	23278	29818
																	21703	25704	25433	18462	23308	29915
																	21440	25664	25465	18473	23406	30003
																	20553	25518	25869	18482	23454	30400
																	20532	24620	25870	18624	23459	30424
																	19696	24602	25887	18680	23618	30447
																	19626	24533	25912	18826	23716	30580
																	19331	24462	25913	18906	23835	30679
																	19277	24164	25922	18949	23883	30684
																	18992	24096	25985	18992	23909	30768
																	23428	23992	25990	18997	23935	30900
																	22954	23740	26034	19114	24007	30913
																	22166	23718	26035	19116	24065	31088
																	21278	23428	26103	19126	24161	31516
																	20969	22954	26337	19221	24167	31655
																	20265	22782	26353	19366	24241	31690
																	20145	22669	26402	19421	24286	31769
																	17669	22166	26451	19768	24311	32149
																	17120	21278	26466	19796	24407	32266
																	16192	20969	26563	19801	24499	32772
																	15656	20265	26597	19854	24578	32781
																	12506	20145	26720	19967	24717	33116
																	12426	19894	26734	19969	24741	33242
																	11930	19653	26737	19983	25048	33312
																	11644	18841	26767	20013	25162	33353
																	10517	17669	27073	20034	25175	33434
																	6694	17120	27081	20083	25293	33747
																		16192	27084	20098	25391	33859
																	268	15656	27169	20123	25488	33877
																		12506	27170	20169	25534	34084
																		12426	27184	20179	25544	34228
																		11930	27306	20375	25547	34261
																		11644	27329	20393	25566	34404
																		10517	27352	20457	25616	34507
																		10040	27404	20471	25743	34518
																		8067	27466	20528	25914	34556
																		268	27795	20534	25975	34596
																			27905	20550	25988	34614
																			27917	20624	26072	34624
																			27945	20654	26104	34752
																			28125	20655	26126	34763
																			28155	20720	26160	34781
																			28185	20775	26307	34841
																			28241	20815	26479	34886
																			28354	20880	26712	34942
																			28419	20906	26909	35168
																			28439	20950	26972	35192
																			28664	21080	26983	35421
																			28674	21120	27190	35489
																			28677	21190	27202	35930
																			28727	21200	27209	36035
																			28753	21243	27328	36160
																			28891	21281	27345	36246
																			29029	21301	27395	36566
																			29109	21308	27415	36824
																			29129	21344	27428	36906
																			29157	21372	27478	36929
																			29223	21376	27665	37076
																			29982	21450	27741	37580
																			29993	21465	27744	37654
																			30061	21529	27800	38130
																			30082	21570	27866	38292
																			30162	21635	27881	38346
																			30252	21715	27903	38408
																			30308	21728	27927	38412
																			30363	21836	27977	38426
																			30464	21895	28034	38525
																			30492	21913	28042	38556
																			30599	21920	28047	38624
																			30967	21923	28109	38799
																			31000	21990	28170	39042
																			31011	21990	28207	39072
																			31048	22057	28246	39091
																			31049	22101	28323	39147
																			31067	22109	28463	39190
																			31139	22157	28505	39356
																			31207	22177	28578	39390
																			31215	22210	28638	39608
																			31286	22225	28837	39766
																			31296	22234	28865	39786
																			31682	22243	29005	39968
																			31809	22243	29022	40162
																			31820	22255	29225	40400
																			31985	22279	29369	40621
																			31988	22280	29519	40706
																			31988	22336	29806	40768
																			31997	22415	29986	40847
																			32085	22423	30075	40995
																			32188	22431	30090	41056
																			32234	22474	30236	41099
																			32262	22690	30257	41297
																			32533	22721	30352	41334
																			32540	22842	30565	41473
																			32653	22972	30610	41495
																			32671	23032	30691	41719
																			32753	23041	30975	42004
																			32778	23086	31038	42371
																			32814	23087	31121	42378
																			32834	23102	31167	42449
																			32838	23108	31363	42451
																			32872	23147	31367	42512
																			32933	23242	31389	42953
																			33277	23269	31516	43162
																			33279	23376	31517	43180
																			33478	23494	31667	43398
																			33489	23498	31726	43405
																			33542	23511	31786	43427
																			33568	23689	31787	43484
																			33707	23777	31795	43559
																			33719	23842	31811	43971
																			33778	23909	31851	44078
																			33796	23967	31901	44245
																			33803	24023	31995	44304
																			34357	24045	32054	44390
																			34379	24087	32058	44708
																			34381	24126	32157	44750
																			34506	24126	32192	44836
																			34607	24259	32202	44966
																			34666	24284	32230	45003
																			34693	24301	32245	45106
																			34899	24339	32251	45190
																			34947	24348	32251	45497
																			34964	24421	32285	45546
																			34993	24437	32307	45553
																			35385	24470	32358	45559
																			35445	24507	32358	45606
																			35469	24545	32533	45664
																			35485	24621	32590	45747
																			35712	24796	32694	45944
																			35753	24975	32931	46140
																			35760	24980	32981	46339
																			35763	24982	33020	46354
																			35766	24985	33087	46761
																			35782	25056	33107	46763
																			35861	25061	33172	46798
																			36167	25120	33194	47006
																			36293	25139	33226	47190
																			36367	25269	33269	47284
																			36430	25285	33343	47643
																			36472	25343	33409	47794
																			36521	25470	33417	48113
																			36618	25603	33468	48181
																			36627	25647	33574	48209
																			36634	25863	33614	48335
																			36715	25871	33616	48344
																			36716	25909	33626	48717
																			37091	25917	33718	48776
																			37112	25920	33831	48820
																			37220	26019	33879	49324
																			37294	26149	33978	49388
																			37328	26210	34010	49555
																			37358	26218	34154	49963
																			37461	26235	34237	50144
																			37492	26243	34305	50153
																			37508	26290	34343	50422
																			37524	26305	34358	50520
																			37577	26357	34399	50847
																			37846	26363	34416	50905
																			37854	26416	34419	51073
																			37874	26479	34504	51112
																			37895	26716	34639	51262
																			37925	26722	34676	51518
																			37951	26727	34693	51660
																			38072	26888	34857	51917
																			38153	26922	34942	52025
																			38220	27078	35041	52395
																			38246	27085	35191	52472
																			38275	27087	35236	52623
																			38618	27128	35251	53235
																			38899	27154	35260	53388
																			38908	27215	35293	53450
																			38962	27223	35535	53546
																			39048	27334	35552	53873
																			39072	27459	35604	54287
																			39180	27508	35688	54352
																			39250	27524	35734	54355
																			39311	27535	35770	54956
																			39314	27567	36025	55108
																			39353	27589	36033	55123
																			39759	27708	36091	55189
																			39819	27722	36571	55366
																			39842	27734	36599	55711
																			39883	27748	36678	56140
																			39904	28177	36741	56241
																			39917	28228	36760	56334
																			39922	28332	36828	56571
																			39929	28409	36906	56777
																			39946	28418	36914	56958
																			39965	28432	36920	57224
																			40017	28446	36957	57313
																			40514	28500	37216	57319
																			40555	28524	37258	57436
																			40568	28545	37318	57662
																			40739	28592	37439	57765
																			40742	28641	37527	57833
																			40788	28668	37539	57958
																			40833	28688	37723	58172
																			40835	28708	37732	58352
																			40842	28736	37882	58373
																			40901	28743	37910	58374
																			40991	28767	37923	58437
																			41660	28804	37972	58486
																			41666	28821	38025	58944
																			41677	28904	38235	59528
																			41721	29047	38321	59836
																			42013	29066	38335	60717
																			42030	29089	38435	60821
																			42090	29134	38463	60957
																			42096	29183	38491	61268
																			42134	29219	38540	61673
																			42178	29370	38671	61712
																			42180	29449	38739	62149
																			42640	29599	38763	62276
																			42728	29600	38767	62347
																			42805	29783	38780	62484
																			42912	29809	38827	62767
																			42962	29824	39065	63198
																			43091	29909	39125	63202
																			43228	30048	39336	63267
																			43277	30050	39457	63592
																			43289	30070	39467	63655
																			43328	30075	39556	63841
																			43381	30189	39559	64063
																			43788	30202	39573	64265
																			43808	30208	39657	64571
																			43853	30247	39713	64702
																			43866	30322	39785	64814
																			43942	30431	39849	64828
																			43961	30630	39898	64874
																			44027	30693	39933	65064
																			44131	30724	40080	65236
																			44132	30779	40171	65319
																			44193	30855	40331	65533
																			44306	30877	40375	65687
																			44844	30903	40621	65738
																			44896	31371	40639	65777
																			44931	31391	40640	65888
																			44952	31512	40717	66150
																			44984	31576	40841	66555
																			44997	31583	40897	66654
																			45002	31773	40987	66803
																			45099	31874	41165	66946
																			45105	31942	41287	67044
																			45189	31965	41347	67156
																			45284	32039	41533	67178
																			45502	32045	41534	67241
																			45568	32074	41678	67650
																			45572	32116	41720	68253
																			45701	32191	41752	69066
																			45722	32195	41774	69376
																			45837	32285	41794	70097
																			45912	32459	41912	70178
																			45978	32461	42033	70497
																			45995	32464	42056	70567
																			46074	32615	42317	70715
																			46157	32634	42321	70927
																			46568	32740	42392	70948
																			46589	32807	42447	70988
																			46601	32822	42488	71115
																			46650	32859	42646	71177
																			46663	32912	42810	71698
																			46694	32919	42846	71828
																			46710	32975	42896	72300
																			46736	33015	42911	72375
																			46758	33036	43037	72654
																			46821	33082	43127	72830
																			46830	33230	43184	72853
																			47289	33251	43188	72860
																			47297	33265	43192	72876
																			47310	33297	43267	72997
																			47365	33337	43298	73161
																			47374	33420	43342	73187
																			47383	33471	43365	73330
																			47451	33533	43456	73372
																			47471	33577	43514	73593
																			47612	33609	43631	73842
																			47629	33635	43956	74005
																			47724	33642	43991	74032
																			48202	33644	44025	74115
																			48258	33771	44238	74140
																			48272	33776	44251	74653
																			48280	33850	44253	75329
																			48296	33903	44416	75627
																			48364	33933	44444	75714
																			48429	33964	44446	75895
																			48433	34006	44676	75927
																			48529	34077	44750	76008
																			48576	34135	45368	76036
																			48594	34154	45490	76108
																			49372	34409	45549	76492
																			49432	34420	45579	76647
																			49509	34527	45674	76720
																			49700	34568	45883	76739
																			49748	34580	45904	77057
																			49784	34592	46059	77063
																			49789	34645	46063	77067
																			49792	34684	46148	77094
																			49874	34727	46211	77113
																			49945	34800	46237	77186
																			49974	34815	46278	77507
																			50547	34817	46335	77649
																			50610	34882	46378	78096
																			50641	34912	46388	79071
																			50692	35044	47017	79133
																			50710	35136	47104	79459
																			50800	35166	47104	79477
																			51018	35171	47113	79714
																			51020	35174	47134	79873
																			51031	35238	47286	80012
																			51057	35260	47540	80179
																			51148	35299	47869	80297
																			51488	35313	47936	80431
																			51635	35320	48152	80561
																			51646	35346	48295	80704
																			51745	35359	48392	81156
																			51811	35475	48498	81237
																			51813	35506	48530	81410
																			51833	35625	48626	81561
																			51843	35657	48649	81657
																			51937	35666	48675	81976
																			51945	35759	48699	82121
																			51997	35790	48779	82126
																			52655	35795	49027	82192
																			52718	35822	49117	82221
																			52847	35858	49147	82297
																			52936	35882	49301	82550
																			52948	35908	49440	82597
																			53156	35931	49554	82841
																			53193	35957	49607	82862
																			53253	36076	49741	82879
																			53263	36281	49849	83012
																			53337	36331	49873	83387
																			53366	36364	49914	83629
																			53769	36386	49932	83631
																			53806	36419	49991	83781
																			53814	36450	50014	83787
																			53836	36453	50058	84135
																			53880	36555	50093	84225
																			53907	36721	50213	84227
																			53996	36735	50316	84249
																			54020	36822	50351	84270
																			54081	36872	50411	84685
																			54180	36914	50413	84927
																			54212	36950	50487	85388
																			55069	36964	50496	85499
																			55075	36991	50783	85586
																			55100	37013	50837	85787
																			55117	37042	50875	85926
																			55119	37165	50925	85965
																			55168	37186	50927	86121
																			55183	37213	51026	86898
																			55349	37361	51046	87157
																			55375	37372	51131	87181
																			55403	37390	51142	87998
																			55418	37556	51213	88191
																			55895	37696	51279	88702
																			55926	37708	51354	88855
																			55928	37930	51464	89020
																			56007	37985	51827	89441
																			56019	37987	51911	89475
																			56186	37998	51955	89490
																			56202	38032	52003	89639
																			56260	38033	52086	89677
																			56302	38106	52111	89718
																			56314	38155	52181	89831
																			56330	38178	52337	89930
																			56688	38242	52474	90001
																			56694	38308	52548	90411
																			56802	38356	52793	90456
																			57013	38477	52808	90548
																			57067	38496	52891	91003
																			57080	38509	52976	91264
																			57325	38525	52978	91286
																			57418	38543	53096	91346
																			57465	38575	53194	91362
																			57545	38753	53215	91440
																			57645	38796	53236	91986
																			58239	38864	53335	92148
																			58375	38908	53419	92257
																			58449	38949	53513	92975
																			58504	38950	53936	93062
																			58574	38978	53957	93223
																			58583	39009	54059	93768
																			58596	39091	54127	94260
																			58647	39266	54245	94943
																			58846	39336	54337	95012
																			58885	39399	54357	95210
																			59001	39524	54440	95699
																			59979	39714	54620	96347
																			60176	39734	54700	96368
																			60488	39768	54731	96503
																			60621	39795	54733	96534
																			60629	39822	54768	96694
																			60664	39826	54794	97028
																			60762	39838	54843	97316
																			60764	39847	54877	97615
																			60816	39878	54891	97674
																			60878	40202	54967	97724
																			60879	40418	55005	98485
																			61173	40438	55021	98643
																			61194	40445	55027	98666
																			61229	40506	55042	98992
																			61295	40536	55265	99157
																			61501	40592	55340	99266
																			61583	40736	55476	99986
																			61666	40765	55562	100110
																			61770	40899	55566	100198
																			61887	40926	55643	101021
																			61987	40944	55701	101528
																			62003	40946	55750	102207
																			62899	40995	55780	102289
																			63079	41027	55894	102320
																			63095	41179	55981	102658
																			63131	41271	56040	102672
																			63132	41366	56223	103084
																			63135	41414	56509	103138
																			63182	41426	56615	103175
																			63185	41488	56692	103508
																			63195	41501	56944	103670
																			63207	41528	57023	103713
																			63315	41535	57066	103769
																			64133	41607	57126	103801
																			64185	41612	57142	104356
																			64200	41654	57260	105123
																			64200	41656	57260	105609
																			64215	41701	57306	105741
																			64582	41711	57326	106107
																			64803	41755	57380	106125
																			64960	41823	57381	106269
																			64961	41824	57415	106499
																			65089	41902	57487	106713
																			65103	41922	57780	107806
																			65810	41983	57807	108064
																			65856	42098	58019	108072
																			65893	42152	58199	108373
																			66067	42178	58269	108589
																			66326	42221	58411	108819
																			66330	42254	58521	108909
																			66343	42288	58577	109136
																			66376	42338	58606	109708
																			66439	42339	58675	109724
																			66628	42370	58725	109859
																			66662	42391	58947	109882
																			67336	42435	59146	110582
																			67343	42537	59229	111247
																			67520	42556	59311	111402
																			67549	42698	59654	112034
																			67571	42802	59820	112270
																			67595	42930	59822	112385
																			67654	43005	59830	113025
																			67826	43184	59878	113933
																			67896	43197	60134	114673
																			67934	43302	60310	114713
																			68026	43371	60522	114912
																			68595	43376	60775	114938
																			68735	43431	60802	115019
																			68791	43453	61109	115312
																			69061	43459	61529	115414
																			69156	43488	61612	115580
																			69202	43505	61750	115730
																			69229	43538	61822	116083
																			69248	43542	61835	116421
																			69325	43570	61920	116844
																			69384	43669	61997	117247
																			69677	43771	62013	117282
																			69949	43797	62047	117402
																			69991	43817	62162	117420
																			70039	43889	62200	117490
																			70076	43904	62274	118743
																			70316	43927	62423	118747
																			70401	43933	62446	118798
																			70481	43962	62458	119015
																			70503	43995	62554	119699
																			70518	44026	62585	119924
																			70612	44113	62667	120542
																			70726	44130	62787	120758
																			71144	44148	62796	121046
																			71160	44158	62913	121638
																			71316	44163	62929	121645
																			71332	44242	62929	122210
																			71364	44247	63069	122360
																			71444	44317	63098	122548
																			71462	44342	63154	122686
																			71530	44374	63203	123494
																			71603	44387	63235	123633
																			71674	44407	63305	123802
																			71680	44416	63426	124034
																			71967	44679	63532	124151
																			72026	44775	63677	124466
																			72334	44840	63728	124538
																			72355	44844	63786	124634
																			72415	44967	63803	124772
																			72439	44967	63845	125260
																			72443	44979	63932	125302
																			72525	44984	63991	125320
																			72777	45063	64140	125373
																			72823	45068	64195	125655
																			72862	45077	64259	126489
																			73528	45169	64390	127507
																			73541	45189	64402	127856
																			73665	45251	64409	128013
																			73728	45282	64481	128622
																			73832	45316	64544	128854
																			73896	45340	64564	128906
																			73905	45447	64591	129678
																			73911	45489	64750	129711
																			73917	45622	64756	130904
																			74253	45637	64887	131196
																			74470	45697	65028	131246
																			75532	45770	65130	131347
																			75726	45956	65213	131416
																			75781	45997	65380	131555
																			75812	46108	65421	131873
																			75852	46179	65463	131878
																			76007	46296	65573	132260
																			76036	46323	65737	133574
																			76123	46378	65980	133633
																			76147	46382	66069	133772
																			76181	46388	66086	134060
																			76376	46401	66131	134141
																			77298	46588	66396	134592
																			77303	46610	66492	134758
																			77524	46636	66610	134807
																			77577	46802	66952	135377
																			77579	46815	67092	135799
																			77789	46821	67100	136069
																			77819	46824	67227	136088
																			77880	47048	67265	136105
																			77908	47083	67269	136231
																			77958	47085	67406	138483
																			78139	47190	67466	138508
																			78717	47299	67504	139563
																			79008	47317	67509	139965
																			79224	47317	67743	140163
																			79414	47367	67747	140164
																			79465	47472	67767	140666
																			79490	47494	67776	140812
																			79747	47559	67917	141806
																			79751	47576	67932	142122
																			79807	47623	68212	143099
																			79872	47631	68263	144740
																			79935	47645	68274	144769
																			80462	47647	68520	145505
																			80709	47672	68583	146261
																			80712	47704	68729	147417
																			80824	47808	68775	147563
																			80956	47811	68818	147686
																			81000	47824	69098	148064
																			81148	47827	69126	148092
																			81467	47859	69143	150148
																			81470	47883	69152	150283
																			81554	48003	69227	150401
																			81591	48010	69611	150553
																			82171	48027	69700	150679
																			82489	48097	69711	150948
																			82519	48116	69814	150991
																			82589	48193	69959	151477
																			82899	48223	69999	151523
																			83015	48229	70040	151605
																			83254	48343	70085	151682
																			83283	48416	70100	152075
																			83301	48426	70174	152392
																			83324	48474	70284	152400
																			83382	48557	70318	152597
																			83809	48591	70391	153162
																			83814	48599	70557	153303
																			83821	48622	70800	153568
																			83930	48625	71095	153675
																			83989	48669	71262	153817
																			84008	48738	71442	153835
																			84107	48750	71603	155370
																			84216	48997	71624	156162
																			84379	49017	71671	157064
																			84401	49023	72045	157690
																			84458	49100	72048	158011
																			84949	49107	72110	158241
																			84966	49128	72302	158341
																			85013	49129	72378	158724
																			85260	49153	72469	158884
																			85273	49158	72474	159182
																			85469	49183	72663	159435
																			85477	49230	72880	159655
																			85486	49294	72982	159674
																			85527	49332	73056	159865
																			85758	49365	73507	160314
																			85773	49382	73527	160317
																			87105	49397	73587	160495
																			87209	49415	73683	160683
																			87459	49476	73706	160913
																			87579	49485	73820	161868
																			87606	49512	73821	163118
																			87644	49526	73834	163213
																			87722	49561	73846	163381
																			87822	49578	73853	163526
																			87874	49804	74074	165064
																			88126	49856	74192	165897
																			88146	49881	74415	166131
																			88713	50025	74518	166455
																			88760	50027	74653	166782
																			88796	50045	74682	167187
																			88815	50056	74767	167212
																			88864	50087	75135	167424
																			88871	50197	75196	167902
																			88954	50203	75551	168479
																			89009	50316	75577	168636
																			89119	50348	75591	169067
																			89253	50493	75599	169282
																			89310	50498	76068	169661
																			89927	50524	76127	169770
																			89992	50640	76133	169913
																			90603	50647	76304	170532
																			90704	50655	76466	171597
																			90726	50677	76507	172199
																			90907	50726	76533	173412
																			90910	50741	76538	173546
																			90920	50751	76594	174548
																			91129	50824	76605	174694
																			91239	50852	76806	175151
																			91361	50972	76904	175509
																			92729	51052	76922	176117
																			92783	51360	77072	176851
																			92783	51507	77211	178072
																			93013	51619	77357	178288
																			93092	51653	77391	178910
																			93238	51785	77420	179415
																			93283	51816	77516	179939
																			93361	51937	77680	180280
																			93473	51950	77754	180681
																			93476	51974	77860	181292
																			93987	52047	77946	182100
																			94855	52114	78018	182530
																			95038	52207	78058	182767
																			95246	52300	78268	183735
																			95287	52407	78359	183916
																			95304	52478	78435	184076
																			95311	52509	78443	184552
																			95455	52625	78534	184716
																			95525	52638	78734	184763
																			95571	52674	78808	184855
																			95702	52786	78839	186168
																			95753	52798	79013	186562
																			96729	52835	79236	186591
																			96815	52849	79363	186761
																			96829	52889	79385	188456
																			96911	52937	79432	188668
																			96980	52952	79497	188698
																			97267	53052	79794	188796
																			97548	53052	79997	188870
																			97562	53103	80221	188985
																			97636	53120	80229	188987
																			97894	53166	80263	189105
																			97909	53191	80282	189881
																			98872	53289	80474	189919
																			99013	53337	80954	190227
																			99127	53372	81038	190468
																			99229	53404	81062	190897
																			99349	53425	81185	190982
																			99393	53581	81275	191015
																			99470	53625	81337	191149
																			99801	53653	81576	191231
																			99830	53710	81828	191529
																			99940	53724	81835	191668
																			99950	53761	81855	191751
																			100404	53898	81893	192360
																			100414	53921	81953	192782
																			100456	53959	82024	192968
																			100678	53971	82073	193066
																			100759	53981	82218	193112
																			100779	54081	82508	193124
																			100953	54100	82745	193179
																			101055	54105	82918	193498
																			101056	54128	83337	193811
																			101187	54223	83347	194001
																			101414	54264	83441	194113
																			101839	54380	83577	194734
																			101851	54517	83578	194788
																			101949	54555	83734	195119
																			101977	54598	83792	196183
																			102304	54744	83800	196251
																			102413	54827	83886	196777
																			102418	54901	83904	196777
																			102480	54914	84044	196969
																			102567	54917	84169	197142
																			102898	54935	84388	197325
																			103046	54951	84396	197397
																			104520	55072	84396	197755
																			104540	55132	84419	198062
																			104558	55235	84460	198080
																			104684	55243	84518	198445
																			104695	55431	84530	198449
																			104836	55448	84689	198524
																			104984	55639	84712	198684
																			105028	55734	84735	198790
																			105068	55773	85234	198936
																			105091	55945	85322	199002
																			105202	55977	85396	199319
																			105861	55982	85463	199885
																			106017	56091	85526	199899
																			106041	56146	85613	200650
																			106087	56191	85956	200705
																			106180	56257	85980	200709
																			106439	56301	86078	200806
																			106536	56349	86119	201046
																			106736	56613	86156	201061
																			107243	56698	86479	201166
																			107273	56842	86514	201199
																			107339	56937	86951	201334
																			107351	56946	87124	201717
																			107376	57190	87246	202229
																			107403	57231	87250	202381
																			107776	57289	87382	202731
																			107806	57338	87464	202817
																			107819	57404	87508	203006
																			108152	57409	87624	203099
																			108374	57465	87660	203243
																			109333	57536	87679	203576
																			109398	57548	87792	204147
																			109514	57550	88074	204478
																			109613	57575	88273	204483
																			109626	57591	88572	205381
																			109682	57608	88690	205842
																			109749	57648	88707	206492
																			109837	57792	88966	206530
																			109860	57842	89275	207016
																			109996	57945	89281	207059
																			110166	58124	89345	207397
																			110705	58130	89730	207410
																			110921	58336	89795	207766
																			111236	58353	89920	207832
																			111253	58568	90340	208101
																			111287	58675	90370	208755
																			111366	58682	90373	209254
																			111371	58718	90381	209553
																			111870	58864	90494	209960
																			111873	58882	91301	210678
																			111936	59008	91445	210989
																			111971	59057	91584	211099
																			113509	59097	91700	211134
																			113534	59135	92447	211325
																			113807	59222	92581	212164
																			113901	59236	92692	212384
																			114158	59322	92761	212479
																			114372	59460	93123	213242
																			114504	59514	93246	213354
																			114636	59565	93428	213648
																			114653	59592	93627	213871
																			114776	59598	93646	213979
																			114796	59644	93671	214821
																			116148	59910	94105	215081
																			116390	59934	94165	215422
																			116496	60016	94173	215756
																			116497	60033	94184	215760
																			116675	60035	94238	216148
																			116776	60103	94327	216272
																			116831	60151	94474	216403
																			116855	60241	94678	216640
																			116900	60248	94861	217086
																			117084	60348	94886	218022
																			117149	60358	94956	218033
																			117479	60410	95178	218443
																			117582	60456	95220	218523
																			117606	60488	95237	218696
																			117692	60507	95268	219395
																			117888	60639	95830	219476
																			118127	60695	96297	219975
																			118396	60716	96358	220052
																			118702	60720	96407	220389
																			118862	60847	96468	220657
																			118989	60868	96480	220856
																			119076	60952	96505	220923
																			119955	61003	96561	221585
																			120080	61013	97372	221970
																			120130	61038	97547	222087
																			120390	61042	97563	222365
																			120438	61128	97722	222706
																			120958	61175	97822	222759
																			121069	61260	97996	222936
																			121102	61268	98154	223008
																			121192	61316	98416	223638
																			121253	61363	98585	223746
																			121265	61401	98647	223784
																			122723	61415	98696	223807
																			122818	61425	98710	223843
																			123269	61506	99295	223945
																			123381	61523	99352	224041
																			123391	61526	99379	224069
																			123479	61547	99654	224169
																			123779	61579	99991	224502
																			123866	61592	100598	224704
																			123866	61717	100982	225193
																			124078	61751	101268	225340
																			124627	61860	101587	225412
																			126026	61864	102003	225419
																			126072	61878	102852	225756
																			126133	61912	103103	225881
																			126166	62145	103364	226203
																			126240	62278	103597	227424
																			126264	62296	103833	227439
																			126478	62299	104047	227485
																			126824	62392	104552	228456
																			126851	62448	104857	228629
																			126986	62530	105158	228725
																			127031	62579	105469	229466
																			127545	62611	105678	230061
																			127683	62683	105966	230236
																			127978	62707	106585	230824
																			128068	62720	106879	231212
																			128069	62808	107103	231678
																			128082	62835	107417	232289
																			128094	62837	107638	232656
																			128402	63004	108169	232722
																			130238	63011	108478	232767
																			130255	63012	109014	233176
																			130537	63068	109232	233612
																			130675	63111	109492	233742
																			130684	63180	109966	234538
																			130707	63221	110441	234649
																			130862	63495	110733	235342
																			130885	63528	111325	235457
																			130987	63559	111645	235754
																			131684	63619	111867	235994
																			132239	63665	112087	236215
																			133595	63811	112381	236732
																			133596	63838	112843	237488
																			134123	64021	113075	237860
																			134339	64161	113776	237983
																			134642	64267	114024	238152
																			134654	64506	114334	238504
																			134742	64784	114620	238546
																			134838	64805	114898	238589
																			135008	64919	115210	239532
																			135036	65075	115570	240179
																			135342	65120	115809	240640
																			136092	65123	116111	241178
																			136135	65187	116579	242473
																			136478	65273	116833	242711
																			136561	65314	117071	242812
																			136784	65326	117569	243088
																			136974	65329	118230	243402
																			137248	65373	118525	243620
																			137398	65532	118986	243876
																			137509	65621	119304	244206
																			137690	65786	119566	244914
																			137796	65788	119941	245348
																			138773	65951	120259	246828
																			138898	66231	120567	247103
																			139142	66269	120813	247816
																			139176	66271	121086	248317
																			139321	66325	122044	249125
																			139336	66473	122325	250085
																			139374	66477	122821	250722
																			139442	66649	123643	250829
																			139858	66789	124131	251477
																			139900	66870	124752	252327
																			139901	66981	125023	252592
																			141562	66982	125529	252885
																			141608	66982	125987	252952
																			141925	67020	126449	253017
																			142183	67046	126851	253178
																			142270	67132	127143	253198
																			142410	67243	127518	253217
																			142594	67255	127965	253687
																			142993	67330	128576	253967
																			143216	67360	128877	254364
																			143227	67491	129187	254503
																			143572	67544	129441	254528
																			144698	67608	129732	256163
																			144713	67940	130208	256225
																			144937	67961	130832	256465
																			145223	67962	131515	257123
																			145498	68068	131852	258931
																			145513	68077	132091	260228
																			146582	68114	132322	260232
																			146716	68260	132760	260859
																			147115	68281	133672	260878
																			147534	68344	134069	261591
																			147671	68408	134588	262205
																			148942	68417	134833	263092
																			149100	68466	135096	265330
																			149382	68580	135576	265442
																			149630	68728	135826	266868
																			149679	68809	136598	267398
																			149679	69033	137000	267627
																			150855	69035	137340	268098
																			150971	69152	137635	268309
																			151000	69449	137957	268381
																			151023	69511	138378	268970
																			151037	69544	138734	269162
																			153893	69561	139000	270383
																			154534	69708	139635	270682
																			154784	70005	139906	270835
																			154850	70021	140225	271894
																			154884	70116	140854	272144
																			155221	70229	141102	272345
																			155275	70271	142030	272537
																			155276	70456	142453	273079
																			155346	70463	143006	273460
																			155827	70478	143309	273508
																			156224	70486	143600	273781
																			158200	70548	143938	273929
																			158670	70592	144417	275200
																			158683	70606	144900	275322
																			158743	70692	145216	277411
																			158903	70736	145727	277498
																			159144	70766	146251	277704
																			159878	70866	146925	277769
																			159943	71187	147269	277984
																			159972	71341	147678	278097
																			160686	71355	148193	278310
																			160862	71425	149188	278788
																			161622	71503	149428	280438
																			161687	71609	149874	281567
																			161703	71676	150676	281583
																			161720	71762	151870	282521
																			161782	71834	152601	282643
																			161904	71940	153003	282739
																			161960	71941	153762	283216
																			162401	71962	154519	283312
																			163330	71969	155128	283658
																			163521	71980	155441	283734
																			163945	72019	155887	285546
																			164086	72041	156149	286559
																			164418	72085	157029	286828
																			164888	72090	157843	286866
																			165786	72186	158597	287352
																			166133	72259	159132	287380
																			166501	72290	159395	287471
																			166561	72534	159654	289194
																			166714	72569	159981	289346
																			168706	72635	160276	289915
																			168822	72638	160547	292478
																			169032	72702	161036	293072
																			169890	72804	161458	294469
																			170388	72947	162136	296073
																			170904	73026	162469	298084
																			171140	73100	163495	298553
																			171508	73179	163919	298865
																			171582	73233	164264	299163
																			172000	73353	164637	299750
																			172094	73366	164942	300129
																			174208	73382	166087	303013
																			174524	73391	166536	303200
																			174644	73447	167013	303267
																			174898	73477	167342	303546
																			175542	73486	167982	304560
																			175899	73502	168608	305180
																			175964	73707	168878	305830
																			176644	73831	169270	305930
																			176910	73957	169882	307105
																			176950	74186	170144	307330
																			176953	74188	170666	307584
																			178669	74236	171064	309108
																			178854	74488	172120	310256
																			179470	74521	172795	310833
																			179471	74563	173316	311023
																			179585	74602	173673	311168
																			179942	74786	174519	311389
																			180020	74842	174837	311465
																			180032	74892	175570	312311
																			180113	74972	175958	312865
																			180251	75014	176337	315083
																			180626	75222	177617	316448
																			182569	75290	178193	318164
																			182574	75342	178823	318178
																			182699	75355	179186	318318
																			183181	75404	179510	318746
																			183478	75547	180038	321835
																			183482	75601	180322	321936
																			183538	75657	180697	322019
																			183645	75699	181499	322050
																			183659	75774	182017	324301
																			183914	75912	182661	324519
																			184336	75966	183269	324682
																			185008	76049	183647	326319
																			185087	76180	183962	326800
																			185658	76282	184912	327654
																			185761	76298	185894	328855
																			185807	76318	186452	329294
																			186317	76387	188018	330438
																			186609	76412	188358	330505
																			186779	76604	189132	330980
																			186890	76668	189865	332025
																			186990	76705	190209	334227
																			187113	76776	190774	334310
																			189247	76802	191315	335547
																			189279	76811	191758	337307
																			189321	76977	192038	338456
																			189382	77012	192530	338672
																			189429	77013	194088	338865
																			189641	77063	195159	338957
																			190099	77251	195488	340016
																			190138	77397	195912	340074
																			190242	77448	196365	340304
																			190879	77634	196957	341922
																			191176	77662	197640	342055
																			193142	77754	197947	342936
																			193276	77794	198522	343801
																			193604	77863	198858	344669
																			194502	77923	199247	345877
																			194664	78126	199864	346746
																			194724	78196	200187	348260
																			195242	78538	200494	348470
																			196054	78546	200849	349154
																			196658	79002	201208	349290
																			196887	79272	201570	350426
																			197123	79595	202465	350675
																			198866	79620	202866	350806
																			198879	79635	203421	352211
																			199098	79649	203799	353008
																			199212	79699	205145	354241
																			199416	79737	205501	354729
																			199789	79799	205981	354876
																			200778	79907	206823	355277
																			200971	79965	207252	356172
																			200975	80053	207994	356697
																			201200	80155	208694	356866
																			201308	80242	209153	357495
																			202420	80374	209703	358930
																			202780	80541	210229	359072
																			202797	80544	210757	360154
																			203280	80703	211173	360183
																			207410	80889	211577	360520
																			207453	81070	213188	361722
																			207540	81147	213604	361883
																			207800	81412	214037	362448
																			208299	81491	214351	363667
																			208407	81532	215022	364191
																			208720	81573	215639	364890
																			212414	81682	216447	365523
																			212747	81737	217178	366545
																			213060	81768	217484	367312
																			213087	81794	218070	367360
																			213471	81831	219297	370355
																			213616	82083	219778	371210
																			213731	82139	220654	372317
																			218126	82213	221183	373239
																			218380	82303	221728	373511
																			218834	82442	222188	373978
																			219133	82554	222810	374165
																			219897	82599	223643	376382
																			220716	82634	224373	376865
																			221019	82932	225161	376921
																			222201	82935	225624	377927
																			222229	83117	227039	378159
																			222256	83122	227390	378744
																			222767	83137	227699	378807
																			222827	83243	228088	379714
																			222852	83257	228795	380119
																			223152	83329	230151	380153
																			226275	83387	231335	380265
																			227573	83612	231844	381245
																			227592	83831	232324	381527
																			228627	84133	233027	382014
																			229118	84345	233774	382262
																			229429	84366	234279	382291
																			229738	84400	235054	382917
																			235783	84530	235672	387000
																			236070	84553	236230	388216
																			236693	84668	236651	389369
																			238575	84694	236992	391281
																			238746	84807	237384	393643
																			239171	84841	237831	394412
																			240686	84891	238644	395089
																			243765	85136	239042	395520
																			243862	85375	239376	397076
																			244329	85555	239903	397663
																			244633	85587	240488	397775
																			244731	85608	240979	399136
																			245023	85697	241360	400826
																			246422	85733	241909	401695
																			251044	85774	242942	402957
																			252106	85791	243866	403141
																			252563	85841	244206	403433
																			253321	85915	244545	404904
																			254084	85998	245158	407569
																			254149	86001	246175	408551
																			254269	86050	246816	408981
																			260696	86135	247610	411492
																			261208	86208	248621	411780
																			261338	86209	249210	412042
																			261767	86387	249624	413051
																			261804	86461	250283	413970
																			261959	86517	250612	414647
																			263189	86620	251528	415209
																			268119	86668	251958	415696
																			268500	86674	252507	416186
																			269041	86695	253688	416850
																			269638	86710	254821	417211
																			269857	86761	256447	418515
																			269860	86860	257485	418559
																			270499	87070	258171	418568
																			276285	87264	259717	418680
																			277194	87301	260563	419280
																			277519	87304	260949	420187
																			277667	87327	261347	421467
																			278275	87348	261876	422158
																			279896	87357	262663	422163
																			280278	87426	263038	423051
																			289321	87505	264324	423063
																			290672	87696	265052	424724
																			290979	87879	265409	424926
																			291140	87966	265825	427035
																			291952	88040	266414	428574
																			293884	88049	267071	429418
																			294817	88080	267885	431244
																			300482	88106	268543	431812
																			300575	88653	270163	432134
																			300976	88675	270545	432358
																			301662	88714	270911	432640
																			301673	88873	271583	432845
																			301839	88905	271941	433676
																			303052	88955	273047	434365
																			310898	89123	273412	435028
																			311945	89135	273946	435963
																			312314	89182	274299	436430
																			313157	89470	276548	436572
																			313816	89507	277016	436778
																			314040	89547	277396	437005
																			314621	90043	277973	437275
																			323475	90057	278556	437390
																			323644	90169	279427	438511
																			324020	90222	280009	439590
																			324919	90335	280594	440323
																			325168	90367	281376	440395
																			325366	90396	282196	441093
																			325879	90475	283595	441779
																			334696	90482	284164	441816
																			334708	90491	284891	442105
																			334843	90618	285312	443064
																			335133	90675	285681	443558
																			335491	90775	286105	444182
																			335715	90812	286732	444276
																			337669	90826	287569	444925
																			344030	90963	288268	445083
																			344043	91043	289630	445564
																			345547	91049	290064	445977
																			345557	91183	291108	447114
																			346613	91291	292158	448313
																			346848	91596	293471	449470
																			347021	91962	294166	451015
																			359017	91965	295570	451451
																			359067	92001	296733	456989
																			360339	92197	297442	457436
																			361506	92279	297796	459639
																			362778	92611	298571	462092
																			364264	92629	299254	462131
																			364662	92647	300666	462692
																			379881	92798	302658	463315
																			380968	92873	303225	464220
																			381564	92875	304279	465924
																			383668	93051	305935	466518
																			383715	93118	308059	466593
																			385747	93215	310485	467385
																			386701	93350	311093	468207
																			397498	93354	311728	469782
																			397617	93486	312096	470373
																			398251	93576	312939	472618
																			401033	93604	314475	474870
																			401444	93610	314876	475217
																			402649	93611	315818	477442
																			403140	93658	318472	477662
																			418425	93781	318860	480612
																			421564	93791	319574	480708
																			421678	94016	321695	481010
																			422066	94103	323551	481215
																			422469	94201	325241	481865
																			424066	94229	327550	483895
																			424417	94285	328475	485711
																			437266	94325	329135	485728
																			440378	94417	329600	487071
																			441103	94468	330443	488194
																			441171	94475	331117	488802
																			441221	94535	331970	490243
																			444445	94642	332757	493037
																			446025	94783	333243	493843
																			460815	94810	333633	494776
																			460846	94830	334322	495322
																			461335	95231	335528	495493
																			464345	95277	336537	495549
																			465957	95323	338156	497644
																			466364	95344	344169	498004
																			467201	95347	345091	498572
																			489451	95637	347593	498994
																			490548	95655	349126	499324
																			492471	95705	353079	500287
																			497360	95846	356789	500798
																			505606	96162	357516	501050
																			506010	96270	358991	502421
																			507281	96318	361684	506349
																			529632	96512	363187	509425
																			531418	96544	366107	510612
																			539601	96562	367873	511506
																			539859	96733	369652	511964
																			540545	96772	370751	517477
																			545249	96955	376078	518169
																			545618	96978	377538	519440
																			557176	97161	380881	521375
																			560952	97176	383717	524607
																			563352	97287	385533	525411
																			564268	97288	387974	525485
																			566975	97645	393165	527990
																			571352	97749	394733	529694
																			572974	97823	397530	533350
																			649255	98170	400796	533681
																			652214	98306	402278	535488
																			653390	98336	403628	535867
																			658862	98611	407430	537416
																			661754	98715	409043	537556
																			663281	98723	411490	541317
																			664177	98860	412354	543563
																			704137	99097	413607	543867
																			721303	99196	414524	545769
																			721464	99269	415106	546953
																			738920	99345	415558	547627
																			749571	99666	416575	549978
																			751377	99685	417800	552677
																			753932	100023	418165	554674
																			848250	100202	419538	555385
																			849333	100612	421149	558770
																			857581	100773	424468	561425
																			870199	100978	425422	562098
																			873709	100980	427764	563100
																			875505	101351	428675	564435
																			883030	101407	431646	565862
																			1088389	101585	433420	567145
																			1193622	101630	433990	567792
																			1194567	101995	434937	569002
																			1271284	102147	436265	570197
																			1293382	102201	437247	573825
																			1323230	102342	437981	576838
																			1327104	102401	439170	577461
																			1770364	102534	440431	577920
																			1932330	102553	442242	578408
																				102592	443110	579494
																				102743	445111	579671
																				102752	448178	579841
																				103141	451407	583950
																				103248	452991	584363
																				103399	456386	585229
																				103597	461385	586579
																				103597	465988	595287
																				103684	467889	598257
																				103734	468616	598321
																				103848	470731	606388
																				103930	472006	607177
																				104092	474030	609355
																				104271	475773	609751
																				104311	476599	619745
																				104355	478746	620600
																				104365	479216	623592
																				104440	482998	623661
																				104564	483090	625018
																				104584	486284	625600
																				104619	487836	629813
																				104770	489084	631697
																				105187	494059	635826
																				105378	494787	640666
																				105441	495611	641542
																				105568	499232	642488
																				105634	502047	643005
																				105684	505750	643235
																				105720	506437	645822
																				105826	507311	650348
																				106294	511991	651073
																				106297	513571	652963
																				106302	518398	656060
																				106484	523478	662369
																				106663	527292	664817
																				106719	530812	666890
																				106937	531396	668495
																				106970	537970	668806
																				107117	541136	669784
																				107128	541849	673235
																				107140	545092	674595
																				107230	546358	677723
																				107356	546489	686190
																				107359	549832	687088
																				107514	553000	690120
																				107739	553862	692374
																				107794	557546	692996
																				107799	565479	694418
																				108000	568692	700308
																				108031	570957	709030
																				108367	574138	709441
																				108587	580868	709832
																				108591	581043	712697
																				108653	583282	713251
																				108656	587673	713802
																				108681	592791	715289
																				108754	595508	718772
																				108863	598438	722609
																				108904	602714	723193
																				108986	606945	726791
																				109099	615543	728930
																				109356	619115	729248
																				109508	623313	730643
																				109514	627343	731547
																				109735	629049	732061
																				109755	635271	736081
																				109783	636328	736264
																				109859	644382	736644
																				109914	646725	738845
																				110073	657977	739390
																				110248	662413	740667
																				110260	664743	742508
																				110499	667749	743210
																				110753	671449	749559
																				110985	683918	753889
																				111053	690338	758427
																				111137	692374	762752
																				111185	699307	763775
																				111748	700976	764563
																				112017	710069	765262
																				112023	712511	769756
																				112141	722055	769975
																				112306	723526	773557
																				112588	731254	774300
																				112702	731893	776181
																				112752	734325	788176
																				112789	738705	796447
																				112814	743847	797221
																				112815	746923	798185
																				113243	750575	798251
																				113280	751780	799334
																				113331	756747	799530
																				113407	768002	803169
																				113563	771681	807130
																				113596	786727	809290
																				113873	797049	816098
																				114268	801885	816379
																				114514	825608	834691
																				114662	845523	839344
																				114663	852172	839787
																				114834	871367	845787
																				115187	889195	849884
																				115362	897579	850914
																				115473	921339	854717
																				115493	931646	854808
																				115503	950176	857277
																				115551	978139	859540
																				115666	1013648	860458
																				115704	1022756	861493
																				115719	1069453	863229
																				115734	1074521	863573
																				115801	1088096	866916
																				115942	1097261	872845
																				116309	1146005	877652
																				116323	1177293	879759
																				116367	1264126	885229
																				116610	1408155	889359
																				116613	1468421	889480
																				116628	1506709	891642
																				116800	1587339	893650
																				116904	1696531	897524
																				116920	1735959	909830
																				117555	1801108	912991
																				117566	1893838	915179
																				117757	2070449	926811
																				117778	2211187	931405
																				117875	2389856	932597
																				118584	2523591	936940
																				118639	2735595	938918
																				118666	2825652	940796
																				118856	3153854	960763
																				119047	3323491	964136
																				119423	3798851	971074
																				119487	4379980	986576
																				119512	4509666	988149
																				119535	4807449	996970
																				119547	5330638	1006471
																				119838	6095077	1016140
																				120048	7029297	1020408
																				120352	8812424	1032358
																				120366	11391040	1033917
																				120640		1039051
																				120664		1044698
																				120673		1045518
																				120678		1052487
																				120747		1056341
																				120794		1068210
																				120893		1073021
																				120963		1073863
																				121055		1079903
																				121086		1081985
																				121174		1084119
																				121174		1086037
																				121261		1086805
																				121471		1089211
																				121514		1089618
																				121558		1097854
																				121602		1107852
																				121696		1114777
																				121766		1119218
																				122086		1119763
																				122125		1123943
																				122167		1130176
																				122492		1136096
																				122643		1141016
																				122809		1144945
																				122873		1149605
																				122924		1154679
																				123020		1157089
																				123200		1168742
																				123264		1172743
																				123383		1187358
																				123413		1190370
																				123709		1197203
																				123924		1235511
																				123976		1263685
																				124105		1271477
																				124113		1274036
																				124363		1291530
																				124633		1299565
																				124755		1301137
																				125529		1302221
																				125985		1302324
																				126166		1315560
																				126240		1318864
																				126263		1322945
																				126487		1341453
																				126541		1353112
																				126677		1359990
																				126709		1363767
																				126891		1387412
																				126903		1423454
																				127017		1431915
																				127277		1454632
																				127455		1456438
																				127588		1464545
																				127712		1464701
																				127969		1477934
																				128130		1479506
																				128324		1495770
																				128499		1498138
																				128573		1519735
																				128801		1522622
																				128902		1525491
																				128940		1528854
																				129043		1551360
																				129078		1587158
																				129150		1588850
																				129371		1612122
																				129567		1618678
																				129826		1641741
																				130326		1644793
																				130489		1651438
																				130565		1675457
																				131180		1687752
																				131689		1704901
																				132005		1705881
																				132268		1728265
																				132688		1745607
																				132924		1747005
																				132968		1750252
																				133139		1751338
																				133172		1755301
																				133493		1765749
																				133581		1768785
																				134213		1779046
																				134559		1818645
																				134752		1835721
																				135261		1844421
																				135292		1846882
																				135336		1850006
																				135380		1856225
																				135381		1877447
																				135410		1879224
																				135446		1900764
																				135564		1978647
																				135766		1979299
																				136031		1990915
																				136505		2066512
																				136687		2071012
																				136761		2075171
																				137014		2079922
																				137059		2114288
																				137194		2117964
																				137273		2137873
																				137618		2146540
																				137627		2182049
																				137964		2191207
																				138204		2212177
																				138230		2252726
																				138454		2261037
																				138601		2296341
																				138851		2303391
																				138989		2343954
																				139019		2396850
																				139124		2403930
																				139200		2455766
																				139219		2455952
																				139281		2474114
																				139475		2478333
																				139653		2498013
																				139934		2514922
																				139959		2550266
																				139961		2552405
																				140074		2558954
																				140256		2564499
																				140413		2581612
																				140645		2587334
																				140685		2612876
																				140730		2619452
																				140786		2695024
																				140916		2742973
																				141441		2785095
																				141673		2788675
																				141733		2793791
																				141804		2830798
																				141974		2851098
																				142076		2903752
																				142164		2928120
																				142864		2984943
																				142907		3052688
																				143224		3055447
																				143417		3066091
																				143432		3113788
																				143585		3151313
																				143856		3182605
																				143948		3248819
																				143984		3253096
																				144031		3259322
																				144252		3282537
																				144286		3288907
																				144627		3366412
																				144914		3368195
																				145410		3427479
																				145639		3456646
																				145782		3483287
																				145997		3606601
																				146205		3708237
																				146511		3749988
																				146547		3800620
																				146693		4100337
																				146757		4106666
																				147069		4143798
																				147072		4161954
																				147351		4274580
																				147470		4386541
																				147514		4441575
																				147785		4689930
																				147992		4767319
																				148009		4796996
																				148025		4972915
																				148150		5032751
																				148225		5115490
																				148374		5227464
																				149136		5510787
																				149150		5548362
																				149440		5784859
																				149596		5942316
																				149690		6380973
																				149725		6464846
																				149908		6637313
																				150151		6964891
																				150200		7319564
																				150425		7455259
																				150495		7742773
																				150604		8513122
																				150794		8874395
																				150907		9198058
																				150944		9476032
																				151136		9764694
																				151136		10085580
																				151413		10412000
																				151839		10437090
																				152188		11493810
																				152447		11957820
																				152621		13711350
																				153167		14871590
																				153308		16820230
																				153391
																				153553
																				153735
																				153996
																				154111
																				154137
																				154262
																				154267
																				154273
																				154905
																				155549
																				155589
																				155797
																				155880
																				156029
																				156057
																				156112
																				156404
																				156597
																				156778
																				156802
																				157030
																				157046
																				157228
																				157837
																				158257
																				158598
																				158759
																				158885
																				159267
																				159302
																				159365
																				159979
																				160053
																				160393
																				160655
																				160791
																				160908
																				161744
																				162042
																				162289
																				162510
																				163086
																				163418
																				163750
																				164138
																				164169
																				164416
																				164438
																				164667
																				165095
																				166173
																				166286
																				166379
																				166412
																				166566
																				166732
																				167225
																				167373
																				168351
																				168514
																				168637
																				168660
																				169054
																				169140
																				169514
																				170067
																				170348
																				170597
																				170842
																				170853
																				171042
																				171053
																				171523
																				171531
																				171763
																				172034
																				172178
																				172424
																				173089
																				173460
																				173652
																				173805
																				173830
																				174219
																				174291
																				174295
																				174337
																				174874
																				175125
																				175277
																				175330
																				175397
																				175492
																				175514
																				175561
																				175627
																				175733
																				175897
																				175990
																				176039
																				176360
																				176883
																				177272
																				177303
																				177389
																				177515
																				177923
																				178150
																				178787
																				179035
																				179050
																				179199
																				179343
																				179375
																				179573
																				179644
																				180101
																				180268
																				180767
																				180918
																				181829
																				182169
																				182424
																				182456
																				183019
																				183298
																				183429
																				183647
																				183974
																				184352
																				184394
																				184995
																				185372
																				185469
																				185800
																				186036
																				186289
																				186780
																				186877
																				186895
																				186928
																				187088
																				187254
																				187423
																				187621
																				187828
																				188186
																				188308
																				188415
																				188445
																				188649
																				188731
																				188732
																				189208
																				190312
																				190496
																				190978
																				191293
																				191421
																				191539
																				191565
																				191672
																				192581
																				193100
																				194073
																				194260
																				194797
																				194801
																				195446
																				195566
																				195701
																				196038
																				196521
																				196680
																				197629
																				198116
																				198681
																				199144
																				200931
																				201187
																				201373
																				201595
																				202210
																				202411
																				203253
																				203834
																				204234
																				204388
																				204550
																				204591
																				204599
																				204670
																				204987
																				205078
																				205232
																				205234
																				205393
																				205619
																				205762
																				205933
																				206048
																				206269
																				206367
																				207071
																				207643
																				208229
																				208253
																				208389
																				209265
																				209370
																				209535
																				209881
																				210044
																				210159
																				210755
																				210859
																				211248
																				211495
																				211736
																				212335
																				213482
																				213608
																				213997
																				214025
																				214349
																				214352
																				214408
																				215095
																				215403
																				216076
																				216189
																				216705
																				216901
																				216939
																				217360
																				217820
																				217927
																				218478
																				218997
																				219042
																				219175
																				219979
[truncated: 447 more rows]

## Sheet: Figure 3
				3b	Cell number			3c	Percentage(%)		Cell number			3d	Percentage(%)		Cell number
					KP	KP7			KP	KP7	KP	KP7			KP	KP7	KP	KP7
					73200000	98000000			24.9	5.09	39840000	7818240			29	34	986901	1479578
					86000000	115200000			30.6	7.91	36352800	11959920			28.6403	26.8564	2060879	657438
					88800000	128400000			35.3	8.52	16856000	19732320			31	36	2291796	1495995
					91600000	135200000			30.9	12.6	22618800	2653100			28.9535	40.3092	2336202	916110
					100800000	147600000			23.2	9.49	23942400	9793680			32.7016	32.2809	1209258	1107501
					102000000	151200000			37	6.77	26970560	16925000			37.9944	35.6399	1168740	902784
					103200000	154800000			29.42	15.6	18288000	7144200			38.2028	27.4172	1973802	793422
					112000000	168000000			27.66	5.87	20839200	3510000			37	42	1704828	646663
					126000000	182000000			23.3	3.02	13440000	7154400			35	40	1935684	1227493
					129600000	210000000			24.6	17.6	28959170	4885200			37.8067	31.7608	3409656	680754
					141600000	238000000			7.62	8.39	15087600	4210050			27.892	29.6207	3918903	310807
					160000000	250000000			14.3	4.84	32032000	8818200			28.2783	31.6727	3409656	1479578
					168400000	279600000			18.1	9.85	18606800	23245790			33.7739	27.9129	3128833	482047
					196000000	304800000			16.3	14.2	12322800	24318680			31.2987	27.7778	3184545	2220867
					224000000	388400000			21.6	12.46	36374400	22172910			31.1558	33.3751	3464770	716879
				3f	CD11C		CD103		XCR1		CCL7
					KP	KP7	KP	KP7	KP	KP7	KP	KP7
					1.4	1.13333	0.551389	0.348611	1.64973	0.600279	3.91	0.6
					2.45	1.36111	0.509722	0.266667	1.05312	0.593327	2.01	0.05
					1.74444	0.594445	0.672222	0.181944	0.784772	0.307207	3.08	0.15
					2.86111	0.272222	0.848611	0.119444	1.58009	0.514721	3.2	0.2
					3.87222	1.08333	1.31806	0.177778	1.13202	0.384747	1.41	0.45

## Sheet: Figure 4
						4a	Cell number			4b	Percentage(%)		Cell number
							KP	KP7			KP	KP7	KP	KP7
							11900000	1320000			1.75	1.63	71616	20832
							7460000	1500000			2.05	1.84	83520	13176
							11600000	3800000			2.45	1.95	52320	43104
							10900000	9250000			2.67	2.15	66600	25056
							4340000	3680000			3.81	2.73	73440	14016
							10200000	3000000			2.83	3.25	28800	15840
						4c	Cell number			4d	Percentage(%)		Cell number
							KP	KP7			KP	KP7	KP	KP7
							350000	514286			4.13	4.44	3600	3600
							353600	208000			4.56	4.61	4536	1872
							942000	147927			6.18	2.51	14904	1627.2
							748571	398769			6.25	5.83	11880	5184
							791000	293333			7.61	6.22	14256	4400
							440000	249600			9.05	9.92	9720	3744
						4e	CD8
							KP	KP7
							1829.21	543.689
							1454.64	498.403
							1535.92	707.816
							1100.19	641.851
							1674.54	1388.67
							1991.7	409.141

## Sheet: Figure 5
							5b	Cell number					5e	Cell number				CD8+ IFNγ+
								168000000	279000000	408000000	501000000			KP PBS	KP7 PBS	KP DT	KP7 DT	KP PBS	KP7 PBS	KP DT	KP7 DT
								189000000	378000000	720000000	375000000			6920000	5920000	4200000	3820000	10380000	6890000	5250000	4297500
								228000000	276000000	552000000	570000000			9720000	6970000	2950000	3930000	15795000	9205000	4056250	4912500
								204000000	492000000	516000000	477000000			10500000	7350000	2990000	4050000	18375000	10693750	4485000	5568750
										468000000	525000000			11000000	7110000	3360000	4140000	20625000	11192500	5460000	6210000
																4820000	4890000			8435000	7946250
								DCs
								KP PBS	KP7 PBS	KP DT	KP7 DT		5g	CD11C+
								48384	40128	8184	8096			KP PBS	KP7 PBS	KP DT	KP7 DT
								54432	35904	11088	14432			2264.88	1014.13	113.614	214.323
								58752	52992	13728	8360			2558.79	1612.68	47.5194	322.955
								66816	33024	14696	13992			2264.95	1217.29	344.021	160.176
										11000	15400			1505.17	700.384	47.3768	291.395
															1084.01	334.663	160.15
							5d	Tumor area(%)								234.264	364.519
								KP PBS	KP7 PBS	KP DT	KP7 DT					248.095	255.163
								6	23	14.0435	33.2066					120.593	337.86
								13	19	37.6444	26.3486					399.805	207.791
								11	15	13.6778	42.5703					120.705
								14	10	13.4954	20.6187					428.647
									21	40.7095	17.2752			XCR1+
										21.64	28.07			KP PBS	KP7 PBS	KP DT	KP7 DT
										20.55	22.53			0.492658	0.40832	0.0291517	0.0877458
										25.22	16.8			0.474096	0.369359	0.0688019	0.0458724
										17	28.33			0.524543	0.343912	0.0593155	0.0257847
										27				0.400381	0.315655	0.0527116	0.0226677
										12					0.329854	0.0508769	0.0814398
																0.0746997	0.0576722
																0.093236	0.0746094
																0.0322844	0.0329397
																0.0918307	0.0711441
																0.0503598
																0.0489979
														CD8+
														KP PBS	KP7 PBS	KP DT	KP7 DT
														1238.1	945.833	217.451	167.51
														964.286	980.655	199.386	197.213
														1431.55	391.369	283.105	188.614
														1081.85	464.286	256.77	226.373
															306.548	555.45	321.887
																163.67	159.188
																51.6065	125.76
																62.1171	127.601
																68.0946	211.867
																142.35
																110.119

## Sheet: Figure 6
					6c	Days	KP Lenti-Vec	KP Lenti-CCL7			6e	Cell number
						88	1					KP Lenti-Vec	KP Lenti-CCL7	KP7 Lenti-Vec	KP7 Lenti-CCL7
						78	1					160000000	116000000	285000000	170000000
						63	1					224000000	176000000	350000000	160000000
						143	1					250000000	210000000	295000000	235000000
						127	1					288000000	116000000	265000000	150000000
						116	1					300000000	230000000	440000000	225000000
						90	1
						99	1					Cell number
						109	1					KP Lenti-Vec	KP Lenti-CCL7	KP7 Lenti-Vec	KP7 Lenti-CCL7
						88		1				2180100	3479850	2059477	5389633
						120		1				2271360	3047137	2199337	3977709
						95		1				3801798	3426045	1855530	3986673
						101		1				3440040	9434250	1484280	7501044
						116		1				4791150	7820400	1077780	8709639
						168		1
						170		1
						136		1			6g	CD8+		CD11C+		XCR1+
						180		0				KP	KP+7	KP	KP+7	KP	KP+7
						180		0				2.73986	4.1098	2.87637	9.66709	1.71816	2.87696
						180		0				0.516203	3.16934	6.30063	9.18924	1.42637	2.42201
						180		0				0.62091	2.76897	4.65133	8.26778	1.08986	2.20607
												0.680593	2.51101	3.89118	7.8904	0.961477	1.56227
					6d	Tumor area(%)						1.42401	2.37826	2.98534	6.99169	0.920763	1.26461
						KP Lenti-Vec	KP Lenti-CCL7	KP7 Lenti-Vec	KP7 Lenti-CCL7
						15.1661	4.24457	31.98	16.06
						12.9105	12.2082	19.28	12.81
						18.6107	14.4854	24.92	12.83
						17.8115	11.4689		12.32
						13.6174	7.91296

## Sheet: Figure 7
			7b	Days	Vec+lgG	Vec+Anti-PD1	CCL7+Ani-PD-1		7c	Tumor area(%)			Tumor size				7d	CD11C
				63	1					KP+Vec+lgG	KP+Vec+Anti-PD1	KP+CCL7+Ani-PD-1	KP+Vec+lgG	KP+Vec+Anti-PD1	KP+CCL7+Ani-PD-1			KP+Vec+lgG	KP+Vec+Anti-PD1	KP+CCL7+Ani-PD-1
				65	1					16.3519	9.32757	10.3441	9567551	463801	56822.7			0.818019	1.23053	5.77178
				79	1					23.3481	7.87302	3.84287	8371260	69632.4	93641.1			1.32404	1.7582	6.39215
				82	1					22.8543	6.97855	6.24467	10196290	185390	453107			1.58891	2.24872	4.84535
				91	1					10.1431	10.8931	8.55919	7559825	283513	69477.9			2.06923	2.07603	6.39199
				95	1					20.1803	13.9411	12.3065	6309834	957266	51469.6			2.02391	2.05443	4.48763
				95	1					25.2276	16.8379	7.85353	6307183	85342.4	89281.5			1.68603	1.74011	3.14134
				108	1					20.103	10.6321	6.89639	6226842	63140	23180.1			3.63391	3.0758	4.26466
				79		1				36.0563	14.5542	5.87952	6054292	54007.9	37542.5			2.95013	3.16392	6.0235
				113		1					16.2059	12.9425	5507552	586773	293738				3.99525	3.64041
				116		1					10.0427	12.5779	5109225	347753	239531				5.18154	6.02341
				119		1						5.2947	4290345	688437	11738.9					4.23804
				128		1							3648704	59732.2	36025.8
				132		1							3394286	256605	53339.5
				145		1							2440793	154960	64234.2			XCR1
				95			1						2379713	715055	42885			KP+Vec+lgG	KP+Vec+Anti-PD1	KP+CCL7+Ani-PD-1
				108			1						2256099	477042	233904			0.285137	0.517919	1.87141
				109			1						2010656	1302316	87480.3			0.72055	0.822313	1.71455
				128			1						1995175	166198	362475			0.709865	0.777058	1.47325
				140			1						1948574	58100.8	36318.4			0.573874	0.731502	1.43725
				148			1						1939235	47622.1	18799.8			0.894502	0.907478	1.36023
				165			0						1870294	31108.1	22720.2			0.925411	1.04418	1.30972
				165			0						1864766	349314	443827			0.872295	1.00413	1.16046
				77	1								1762317	115772	123889			0.828827	0.971963	1.1584
				82	1								1724151	232006	283764				1.10278	1.29616
				82	1								1704371	19574.2	140444				1.09296	1.2944
				84	1								1642138	237906	83410.3					1.04545
				102	1								1632520	266062	102264
				113	1								1618162	391854	306516			CD8
				127	1								1601049	58916.8	69050.9			KP+Vec+lgG	KP+Vec+Anti-PD1	KP+CCL7+Ani-PD-1
				95		1							1577765	318.37	51685.8			0.980977	1.18328	3.03213
				113		1							1497449	86705	28362.2			1.47993	1.20241	1.24234
				113		1							1494606	55772.2	127854			1.42122	1.52802	1.36189
				118		1							1464905	516556	140707			2.01522	2.29345	2.84699
				120		1							1444709	444356	68825.7			1.00657	1.19391	2.20238
				129		1							1388319	27550.2	228943			0.333249	0.990362	3.41639
				137		1							1351946	321522	357812			1.65022	1.05271	2.75298
				117			1						1340097	60294.5	27654.5			0.481599	1.82736	3.18376
				127			1						1311662	40649.1	1126165				1.14841	2.5152
				137			1						1297522	56523.3	131195				1.98626	2.55203
				145			1						1291274	184412	38823.7					4.23735
				165			0						1270571	61976.6	49772.4
				165			0						1264521	43364.5	246321			CCL7
				165			0						1180544	44022.7	515775			KP+Vec+lgG	KP+Vec+Anti-PD1	KP+CCL7+Ani-PD-1
													1180531	1119284	35437.1			7.12841	8.82746	113.278
													1179375	141497	1006067			5.88494	10.6926	115.977
													1133949	28843.6	297444			25.0757	22.0656	123.047
													1130013	27803.6	51648.2			41.4666	24.1512	136.797
													1066546	55974.6	24580.3			31.9281	25.1046	136.803
													1065085	261245	90268.5			54.6342	37.6135	160.934
													1057079	163924	25998.6			31.9309	18.5799	172.987
													1036026	202400	178520			18.2999	18.5815	114.188
													1032585	81264.2	36759.3				47.8922	91.2019
													1022969	276397	53468				16.642	107.289
													997953	62659.3	72533.6					114.177
													990905	741744	53135.3
													990450	114040	132304
													969975	375008	158502
													952628	137432	21446.3
													952234	141284	84557.3
													935518	736656	7694.51
													929175	44041.6	20927.5
													925571	252332	292134
													903409	271353	1560957
													894038	191908	83911.6
													878344	181148	46711.8
													860460	299063	73214.8
													859716	1769485	159036
													847187	237129	33021.1
													828675	623415	58356.3
													824259	461781	306318
													821558	156716	82793.1
													808375	97369.2	89554.4
													797846	2091464	170438
													796406	495672	134964
													782639	49354.7	52154.8
													767790	48701	83415.4
													743980	770272	21273.5
													726056	880398	54861.3
													707600	835943	74610
													698826	548954	60274.5
													698112	535781	160212
													691732	516577	499157
													687874	369836	798260
													681737	453697	62991.2
													677718	674054	47901.8
													675290	1508408	26320.5
													659036	192876	60950.6
													654093	145705	128654
													644178	83088.7	974826
													641286	114026	318865
													637659	118128	216843
													629764	381722	101620
													620134	131465	44945
													613912	67043.6	362762
													611454	69162	579331
													610096	85837.9	198715
													609458	347346	552201
													608023	115020	1213674
													602414	150532	1211.92
													599971	50114.6	420228
													593631	19547.1	304206
													583506	24094.7	134789
													583174	12912	46634.1
													578884	59742.8	331496
													578534	56686.7	57888.2
													577413	102051	43598.7
													573158	47067.3	222411
													571620	26933	24494.1
													567253	14015.5	31480.7
													567046	39268.4	69581.1
													555580	43090.8	32525.9
													550300	101234	3575190
													549839	200920	66895.3
													548366	75518.9	377470
													543835	23807.5	42855.4
													526294	40713.7	141060
													519103	46945	151861
													518281	31396.1	190547
													504501	127279	157387
													503335	54587.4	434114
													499415	54628.9	258972
													488558	104942	367915
													486493	47820.5	167797
													481514	198521	311880
													480649	45793.1	50512.4
													476782	17715.6	234299
													475140	25671	242755
													474700	85024.8	177010
													471417	172816	910160
													471056	50510.6	240984
													471052	573173	333773
													453578	103552	88851.8
													450605	24820	145289
													447433	238344	1001016
													446776	62498.7	44445.9
													446752	63332.7	202355
													446461	172199	224184
													439352	37478.2	130041
													433251	86912.8	139586
													420861	24286.9	97.06
													418484	265360	319613
													418214	36468.2	110856
													413899	14064.4	1084578
													413370	27069.9	319342
													411930	903407	332364
													410746	24487.4	135772
													410361	25067	1711333
													408122	26505	973273
													407285	28339.2	1223013
													404034	78668.8	454932
													403195	22071.2	440376
													401769	388692	507897
													397204	96068.9	188559
													395365	61799.3	162553
													385290	173997	73549.8
													385008	341618	59662.2
													384232	47928.1	46120.9
													383578	141554	261440
													382231	23423.6	78852.1
													379754	241411	40892.8
													377991	25624.6	110057
													377958	119894	23116.5
													377831	206261	60455.3
													376304	609363	50397.9
													376216	44051.9	16478.7
													375001	25866.7	211168
													373145	19173.2	203224
													368893	77849.5	36628
													367102	1202468	64598.6
													363712	23783.1	71197.6
													362057	73697	214396
													361882	101085	94498.2
													360516	23135	523498
													354756	187694	125153
													354698	143425	391912
													351773	82708.9	106164
													349846	47091.7	82746.3
													342645	286683	170054
													342636	738070	300882
													335127	32614	33850
													331581	566610	110769
													328860	73163.8	56918.3
													326615	29755.1	46561.8
													324324	998439	108657
													323755	55758.8	23630.8
													322959	12501.7	32142.8
													318421	1163664	33587.2
													317856	274517	90829.3
													317831	401444	221719
													316368	336402	476075
													316188	44819.8	160805
													313972	66466.6	173642
													308165	1183281	148354
													304009	125967	35262.1
													303780	130141	48233.1
													303499	205412	214599
													302846	96005	509651
													302787	48617.6	76417.8
													302754	35031.6	228863
													296321	214957	89405.9
													296246	123760	213887
													287085	328132	227913
													286960	302038	80039.2
													286045	357517	144656
													283614	1478662	115873
													282947	143441	106905
													280904	45079.3	491286
													280008	109060	144686
													279551	2628301	45840.3
													279437	737938	70823.9
													278708	352060	60789.4
													278460	32099.7	51770.9
													277949	232386	38187.4
													275378	61296.7	493760
													272782	116895	136251
													272305	131289	104004
													271801	37274.5	112559
													271700	5954592	175502
													270190	165635	69614.4
													269233	93794.9	108655
													268691	214034	38696.2
													268326	72312.7	32658.1
													267880	34135.6	624874
													267449	110204	440893
													264809	484845	157618
													263420	26865.2	76513.7
													261948	17543.5	138841
													259973	62823.8	152852
													259760	617408	222127
													258957	45222.8	52140.1
													256962	87560.4	104206
													256175	247153	373346
													254809	28479.2	98522
													253610	274207	61723.2
													252215	111552	440412
													247700	221608	254358
													246745	116506	72160.4
													245370	59389.2	58014.5
													243177	252171	128471
													241490	316707	123366
													239470	172714	18016
													239035	231083	85628.4
													236827	1233438	28990.3
													235392	30788.9	57942.3
													232647	617339	44362.3
													231963	147764	62796
													231848	72581.9	45219.1
													230894	38935.3	18655
													227837	177030	76101.5
													225026	7715.87	31475.2
													224599	130448	181179
													224088	12977.5	82175.8
													223189	130539	118076
													223044	29891.4	85892.5
													222766	17020.6	27538.9
													221540	19315.9	67867
													220367	66210.9	32813.6
													219052	29327.7	12579.8
													216771	41520.7	14933.6
													214885	115700	17323.3
													212908	26319	15542.4
													208633	16160.4	40758.7
													207162	80951.1	33087.4
													206585	37242.2	36594
													206547	60100.2	14124.9
													206416	10173.6	11466.5
													204803	12641.2	81911.5
													204802	213655	33111.8
													204411	46899.4	11328
													204283	51318.2	19570.1
													203592	195295	18303.3
													203181	149378	40635
													201419	60879.1	69795.1
													201068	174562	120884
													200958	34087.5	82190.8
													199823	20211.7	10047
													199602	98138.6	25993.7
													198903	128148	20456.1
													198708	31768.8	208390
													197510	62098.4	26199.4
													196424	29536	73355.3
													196152	15423	173555
													195594	131013	17263.1
													195366	534750	26614.4
													195295	54579.8	13658.4
													194655	153884	52090.5
													194488	57918.9	52027.1
													194028	308474	148256
													193700	57387.5	68391.1
													193042	147766	45293.7
													193008	44496.7	35211.8
													192908	109833	64978.4
													192858	34675.5	17909.3
													191582	17341.9	69519.4
													191414	34799.9	28922.9
													191090	456499	27618.2
													190055	128786	29899.1
													189041	517417	25700
													188658	2064321	42015.2
													188314	525275	45084.9
													187964	324527	19647.4
													187734	313410	104643
													186879	118021	43437.3
													186299	100575	30024.6
													185091	24975	25551
													185065	332019	42264.2
													184068	29175.3	30427.7
													182284	33756.3	39954.9
													181933	113840	120878
													181457	61531.9	23100
													180810	130236	22277.3
													179834	26617.1	338192
													178039	136377	124156
													177336	85198	69829.8
													177257	50401.8	99250.3
													176337	16879	140724
													176237	32807.8	157850
													174419	2421738	361280
													174333	79245.2	176969
													173174	256677	142507
													172466	83231.6	13445.8
													172108	97454.5	247985
													171773	92215.7	118295
													171411	60381.8	153355
													170599	67508.2	111474
													169424	132273	262324
													168699	759728	210226
													168612	473990	105278
													167871	35716.3	104753
													167429	184114	97805.7
													167198	195708	274408
													167044	25204.3	274548
													165087	209250	196548
													164558	53014.6	25310.6
													164409	60190.7	239226
													164352	55173.5	157729
													164293	895471	306431
													162415	737413	796481
													161448	363437	29189.2
													160732	1417921	55984.2
													160565	1302354	55876.8
													158367	167546	39995.1
													158349	30049.5	21430.7
													154211	252524	21442.9
													153188	55666.5	303617
													153110	15819.5	42751.3
													152923	330330	39536.1
													152422	109193	105020
													152146	366830	12702.7
													151995	62044	20205.9
													151744	27416.7	36608.6
													151519	515175	31966
													150894	222788	18812.7
													149249	235994	29606.6
													147066	86652.1	32810.3
													146435	430540	26967.3
													146256	597620	42191.6
													145435	188406	40823.9
													145373	361954	13636.1
													144736	125039	19230
													143888	63327.9	57961.5
													143660	24722.8	11310.7
													142333	50665.1	21771.4
													142297	38922.1	13546
													141611	135052	20354.6
													141359	93706.4	13721.7
													140893	391457	38362.4
													139723	615136	19862.1
													138091	97462.9	31873.8
													137573	169024	121009
													135934	104226	94925.2
													135396	85040.4	135814
													135154	168825	37649.5
													134991	173110	51726.8
													134422	21433.9	136321
													134294	379200	32881.4
													133529	64164.6	58054.4
													133093	311831	16391.2
													131199	44896.3	174773
													130338	18741.3	37904.9
													129858	73742.3	137455
													129221	40590.2	132995
													127947	1268410	71458.5
													126865	63793.8	32668
													126550	70474.6	18875.2
													126287	1214050	38405.3
													126280	273121	73197.5
													125569	235054	21696.5
													125528	703684	29984.3
													125216	56763	30200.4
													124510	197485	39879.1
													123206	691820	50519.3
													122759	582652	71238.9
													122554	31376.5	12071.4
													121946	57553.1	125578
													121360	101490	22797.8
													121271	60284.1	14649.2
													121210	29122.2	37452.9
													120852	60641.6	52029.6
													120492	41975	21738.5
													120414	55191.3	18642.9
													119409	81663.1	12905.1
													118326	42174.6	29724
													117579	213859	26550.4
													117487	125483	32334.2
													117314	93956.2	38795.3
													117301	82289.6	244074
													116692	87325.6	91387
													115414	63265.3	34743.1
													114943	156126	378257
													114535	66686.2	20350.3
													113850	102534	86486.2
													113760	139435	123284
													112982	122634	80041.6
													112922	27308.9	19751.8
													112811	20920.2	80039.6
													112653	24562.2	54032.7
													112426	71536.3	13592.7
													111535	125303	40684.8
													111470	14593.8	63485
													110832	33834.4	49704.1
													110207	40300.2	38257.7
													109257	1159966	41669.3
													108771	45901.7	61110.3
													108013	41191	15803.4
													107646	240812	15693.3
													107424	179462	17786
													107030	203644	65922.8
													106754	87780.1	49432.7
													106692	54657.6	58185.4
													106653	122973	124730
													105746	230574	214490
													105282	277294	165967
													104766	336278	35091.7
													104666	192116	26906.3
													104163	335398	43394.5
													103877	171222	53379.8
													103324	54229.3	68021.6
													103296	790169	40139.4
													102488	129142	11704.6
													102300	21649.9	24556.1
													102094	183710	53538.8
													101916	420789	52909.2
													101735	203653	31941.4
													101514	10348.4	12513.8
													101232	80047.9	111626
													101171	108570	63278.3
													101073	40619.8	49224.9
													99700.3	38279.3	108849
													99419.1	149700	60084.6
													99149.6	33494.7	55784.9
													98944.5	60855.7	54978
													98812.7	63308.5	75086.3
													98682.1	128779	72851.8
													98471.3	37685.5	251731
													98270.1	67400.4	112780
													98168	70025.5	36318.7
													97957.6	115673	399585
													97894.1	17292.3	25245.8
													97740.2	20529.6	13766.2
													96351	81035	9148.94
													96273.1	31998.4	18564.5
													95622.6	24317.7	68129.2
													94755.2	78859.8	173765
													94448.1	88573.6	394872
													94398.2	27853.4	127121
													93862.8	29774.8	86005
													93755.5	45132.5	58511.1
													93378.1	88602.7	89349.1
													93278.1	21634.4	389175
													92360.8	277947	146757
													92208.9	29080.7	180653
													92175.2	166855	162309
													92005.4	167747	24002.3
													91898.9	38491.1	102153
													90654.8	35718.6	160273
													90363.6	75896.7	89898.3
													88854.3	70961.6	50580.9
													88115.9	23557.1	26754.6
													88019.3	26688.3	91023.7
													87919.6	26205.8	15182.5
													87311.2	261986	25505.4
													86025	160396	20394.7
													85641.3	62708.7	16817
													85522.4	60833.7	87297.1
													84888.5	217985	22235.2
													84309.5	29672.9	23281.5
													83813.2	73961.7	16511.5
													83406.5	46040.8	43337.6
													83402.2	82873.5	46072.3
													83364	29334.5	18588.7
													82896.1	289508	85410.7
													82441.3	144041	13056.3
													82437.2	9433.48	12901.8
													81626	63612	17573
													81030.5	170654	17761.3
													80844.5	34683.8	98281.8
													80052.4	101560	54511
													79915.2	54876	9537.67
													79781.6	103188	74474.4
													79219	148407	31615.2
													78902.9	375907	35756.2
													78543	406410	137266
													78117.9	284639	13706.7
													76425.9	37436.9	20154.6
													76330.9	43620.7	13601.8
													76044.9	58253.6	187621
													75955.6	61307.5	7353.06
													75577.9	21710.7	18318.6
													75108.7	102049	12726.2
													73548.9	83950.6	40320.6
													73485.5	19394.1	36862.5
													73393.2	60160.9	41420
													73245.3	47928.4	134881
													72749.2	65525.4	17782.1
													72509.5	164588	51021.6
													72471	143593	39443.3
													72448.3	23211.2	52644.3
													72235.5	404454	72409.5
													72062.9	224610	14222.4
													71994.5	27224.1	10777.2
													70884.1	19140.1	24853.9
													70396.7	30785.8	58891.4
													69874	17894.7	35734.8
													69712.3	86838.1	38670.5
													69246.8	36729.9	22894.6
													69074.4	30200.5	304308
													68261.6	64127.3	25817.8
													67874.3	35444.1	232550
													67719.5	33649.8	9738.81
													66550.5	85638.2	63229.3
													66483.4	249113	60809.5
													65743.8	111456	73218.8
													65704	83776.4	54663.7
													65558.7	48517	170934
													65547.2	120042	15619.2
													65418.3	102110	24906.4
													65271.5	24073.6	54010.6
													64992.2	211252	12806.4
													64962.1	222096	22090.3
													64104.3	100634	14619.3
													63939.9	29447	74650.6
													62919.8	22308.3	38932.8
													62164.5	53967.4	92797
													61995.5	83856.6	59728.1
													61451.7	129382	271875
													61205.3	56008	433867
													61205.2	132391	46962.3
													60988.3	13387.4	352296
													59745.9	2448262	76018.1
													59452.3	168934	53858.4
													59228.5	83826	29133.9
													59079.7	106195	34692.1
													58606.8	59487.7	24864.3
													58555.7	101230	84098.7
													58457.8	282807	42602.6
													58189.7	155354	47153.5
													58141.6	255320	100692
													57764.9	304896	88731.4
													57614.3	262490	152170
													57430.1	253288	53920.7
													57131.6	56056.3	269758
													56743.7	141944	242433
													56500.7	336738	39745.8
													56283.8	42224.7	60291.5
													55982.2	204019	239892
													55320	45765.9	28401.5
													55300.1	12814.3	47507.1
													55137.5	40782.5	73531.2
													54968.6	136863	55925.9
													54674.7	474745	60273.4
													53870.2	279752	27128.6
													53657.8	179085	110481
													53498	493135	31338.5
													53327.3	135401	102098
													53065.1	425299	139259
													52960.2	117259	19948.8
													52926.8	395689	142764
													52854	437784	72485.9
													52120.3	194253	38545.6
													51594.8	190124	36118.1
													50883.5	107563	32657.3
													50074.4	386281	21640.2
													49987.6	227132	110076
													49697.3	183858	36619.3
													49522.5	127355	38394.3
													49475.5	144850	27492.7
													49306.8	33323.3	26669.9
													49202.5	31969.9	54227.5
													49056.7	45914.2	163382
													48957.6	27028.1	323360
													48706.2	351006	117199
													47857.9		102780
													47784.5	1325328	101578
													47003	148022	48286
													46792.5	68826	81326.4
													46722.8	107243	202892
													46586.8	1055990	70977.9
													46458.8	102509	221405
													46397.2	373677	170574
													46274	461701	52474.9
													45911.5	102436	143595
													45846.7	56432.2	26485.7
													45734.3	146952	88469.2
													45100.8	485130	100096
													44000.5	51757.6	85015
													44000.5	138224	31184
													43634.3	30276.3	46368.2
													43339	129413	48588
													43156.9	37231.4	252754
													42192.8	53419.2	41872.3
													42059.4	39274.8	33412.9
													41991.1	46549.1	51744.9
													41616.6	68200.9	7830.88
													41505.9	137625	22705.6
													41331.4	142184	61515.3
													41322.3	27112.3	171472
													40702.8	179108	24633
													40603.3	67169.4	171290
													40578.9	77419.5	46219.4
													40540	36528.3	28962.8
													40316.9	21129.4	11767.9
													40302.1	27351.2	124331
													39814.8	62572.3	33396.7
													39618.6	41922.6	41856.1
													39405.7	30999.7	203481
													39315.2	52280.8	116886
													38923.1	18316.6	100935
													38868.8	240598	145720
													38660.3	19634.1	22122.4
													38482.3	223065	30821.9
													38295.9	26096.1	22593.1
													37813.5	20283.4	40963.9
													37640.2	731227	22893.2
													37018.6	111105	631505
													36913.7	131237	67389.7
													36739.5	65772.5	61357.6
													36272.1	43744.8	54045.8
													35797.5	117877	59703.8
													35726.1	145544	15918.7
													35618.2	33670.7	11418.6
													35273	163225	36862.8
													35163.8	54591.1	12321.2
													34475.9	36058	69211.7
													34453.1	40583	50781.3
													34268.9	96499.1	26497.3
													34150.3	121672	117911
													33793.7	64840.4	59194.1
													33761.1	84063.9	56147.3
													33743.4	49402.7	74523.2
													33715.9	66025.3	19857.5
													33409.1	144513	18311
													33204.1	167180	77038.9
													33144.8	70946.2	94850.3
													32409.7	35638.2	204169
													32335.3	178028	136580
													31957	59843.4	52637.3
													31594.5	65026.6	34791
													31411.5	328972	44482
													31230.5	84580.8	86023.2
													30900.7	248829	473190
													30862.6	37019.1	86232.1
													30614.1	191131	28220.6
													30610.2	192181	43968.7
													30239.4	246851	28017.9
													30222	32123.2	13517
													30088.2	35796.8	119142
													29976.6	117777	138005
													29392.9	79065.9	29382.4
													29266.8	200311	78695.9
													29175.3	29330.5	32553.5
													29158.9	102062	27057.8
													29088.5	22817.1	61555.1
													28763	40502.5	64039.1
													28722.4	385519	61605.2
													28487.8	115518	68828.7
													28362.7	139401	86568.7
													28220.7	168678	1394220
													27987.6	80531.4	35046.2
													27905	99273.2	18869.5
													27281.1	76385.8	99115.5
													27246.8	52639.2	215842
													26983.5	44541.4	146538
													26702.2	273677	303860
													26249.3	139007	197920
													26225	203175	194707
													26133	69884.5	62983.3
													25555.6	2102752	123235
													25479.1	456163	158301
													24928.3	318704	90769.9
													24791	772284	110584
													24312.9	202481	122336
													23930.8	184355	146693
													23720.5	190026	41067.4
													23191.9	711051	292911
													23060.1	1041193	18662
													22940.1	130458	199115
													22827.5	337841	29857.9
													22744.3	81216.9	194340
													22435.2	93778.8	31759.7
													22395.7	788598	22696.9
													22361.9	49736.7	17962.4
													22257.7	27008.6	9381.03
													22224.8	164743	8463335
													21405.7	114476	198270
													21324.8	176644	151219
													20949.4	176003	125587
													20924.2	124583	1090347
													20695	229146	163464
													19964.6	407288	62328.6
													19783.4	265630	80007.2
													19288.6	453470	64477.4
													19192.1	43838.3	56394.8
													19191.8	209901	86716.8
													19112.9	339780	42768.7
													18564.7	105353	17601.6
													18497.7	51425	23781.4
													18473.1	147225	27838.4
													18094.1	373629	6172.38
													17639.5	271547	19754.6
													17588.6	144050	26248.8
													17137.3	197510	23240.1
													17001.5	59035.5	24204.2
													16443	134268	29303
													15995	281033	16248.3
													15974.1	80569	15999.9
													15958.5	404162	10770.4
													15809	121794	24126.9
													15746.6	196369	21405.2
													15590.9	109426	6534.47
													15547.2	162347	10053.6
													14675.9	20922.5	5971.99
													14541.9	84036.6	5974.44
													14144	114742	12244.8
													13728.2	46679.6	7842.98
													13240.4	419854	10605.1
													12268.5	84836.8	7423.11
													12134.3	143955	6592.55
													11204.4	290614	12963.6
													10319.4	42437.3	17124.2
													9633.65	59182.2	22226.8
													9560.41	205558	583624
													8658.7	157206	40183.9
													8573.16	85483	274078
													6559.93	45447.2	54726.5
													6260.79	125706	181414
													658.93	172124	18498.3
														96028.9	10265.1
														50133	12141
														117789	16532.4
														32892.3	125198
														65364.1	111509
														17998.7	19158.3
														161129	151114
														100383	63490
														203512	41859.1
														110424	46801.1
														83454.2	22151.5
														28872.7	30393.4
														240687	32538.9
														50603.6	39555.4
														71115.6	95480.4
														56721.3	31911.9
														53832.5	25020.3
														19472.6	45905.3
														122197	55714.6
														213286	16242.2
														79033.1	59368.7
														33729.4	46649.2
														521452	25085.1
														162539	19768.8
														80588.6	31577.2
														65848.7	11220.3
														109964	21407.4
														208129	22350.3
														64779.2	10949.9
														43512.9	30568.4
														49968.4	97358.1
														77461.7	121552
														447970	51996.3
														77668.2	58196.8
														376024	106841
														228806	93507.4
														72631.7	169578
														91209.1	31872.3
														44986.5	26718.4
														307402	21424
														45009.9	474841
														35857.3	27420.2
														94164.1	18896.2
														142768	9767.46
														38390.6	14454.8
														21215.8	13955.1
														53940.6	33858.1
														64841.9	18716.9
														65671.9	61947.1
														80629.4	61187.6
														166307	89451.4
														78761.8	33522.2
														184476	53806.2
														335005	33511.3
														337814	28934
														211973	95921.3
														103535	89919.2
														52973.2	93832.4
														441346	166204
														121051	56610.6
														113047	59230.2
														39679.6	31297.8
														168159	62172.1
														122920	41021.8
														64719.6	15683.4
														183284	37740.9
														564449	21567.9
														921921	101447
														33608.9	86288.5
														141810	27367.5
														319508	37636.9
														260023	20224.1
														208815	1209918
														105001	118534
														80566.7	463045
														174544	94446.2
														99906.4	35835.6
														324168	115231
														49123	23618.8
														40820.7	22977.7
														77905.8	27754.4
														144853	59922.7
														124052	417764
														105688	466057
														72905.8	29115.2
														28662.7	40124.6
														31868.8	80962.9
														41957.3	173945
														52719.2	279201
														10838.5	101358
														15113.5	54119.6
														74088	131670
														360867	130345
														48490.2	161928
														52304.2	64455.7
														112831	116762
														297023	24571.9
														114533	26930.8
														35133	90754.8
														184903	6705.73
														57971	185233
														75375.9	183489
														91519.4	51062.4
														25977.3	550480
														104848	170513
														136764	67393.2
														20415.4	128221
														59375.3	509942
														297142	129476
														253545	88967.2
														70666.9	59462.4
														266719	228025
														67213.3	139103
														93085.9	203834
														41113.1	56417.6
														104425	20336.1
														208994	191665
														121880	42886.4
														41175.5	31324
														1228714	27952
														79452.5	19915.1
														141319	35786.8
														775502	20590.5
														59428.1	168258
														72028.3	27536.2
														67153.5	87733.3
														1246302	35112
														160073	47714.9
														37569.2	53207.1
														87602.3	23329.4
														56034.6	19361.5
														323468	29961.9
														299388	95084.2
														85645.8	175100
														74438.5	35276.6
														99032.1	486557
														93913.8	106844
														130086	87102.3
														67621.9	41335.3
														86242.5	153158
														35326.6	90869.9
														32203.7	32383.7
														46946.3	129468
														182599	109500
														33079.5	15800.2
														183001	53771
														219350	295855
														64458.1	89071.9
														53409.6	41813
														35478.4	17902.1
														10007.3	184511
														44364.1	769454
														185361	62645.8
														332308	68183.3
														254139	59533.2
														81675.8	121876
														21448.9	38920.3
														114068	33766.8
														30036.8	494064
														8560.78	134831
														360091	26044.3
														57286.8	36906.7
														218647	26284.1
														20091.7	10751.8
														28517.3	9590.57
														111566	272953
														57202.8	212116
														206071	31373.3
														25330.5	64220.7
														267888	43860.5
														35214.1	46441.8
														70087.1	690052
														61931.4	49681.9
														23384.1	60666.9
														122479	53301.9
														30306.1	100646
														50555.3	53617.5
														61326.9	146840
														203779	39227.1
														56587.1	361058
														71978.1	128644
														42774.4	279626
														23314.4	144056
														20147	53006.9
														37607.4	182005
														80749.7	46351.3
														53843.2	52875.5
														93503.1	78482
														90460.2	56599.3
														53922.4	59514.7
														14726.3	38728.4
														24625.1	36769.5
														140269	92718.1
														73206	74454.2
														42429.6	23865.2
														43930.2	24061.3
														62543.7	83759.7
														22251.1	54093.5
														44495.4	55789
														37010.4	127822
														122655	27882.8
														30483.7	150864
														13565.6	198685
														49070.7	280584
														409425	212423
														33265.5	79302.6
														70263.5	102626
														230650	27471.4
														69324.4	125480
														132597	99556.3
														38962.1	25405.4
														156338	66747.6
														306275	14011.1
														587092	58335.3
														226842	78647.4
														173026	50904.8
														123610	13127.3
														137839	30419.9
														230545	39446.3
														74071.5
														68133.1
														96334.4
														47365.3
														77792.6
														47884.3
														31214
														204483
														21670.9
														58068.7
														34786
														108285
														114423
														18549
														227867
														147193
														89250.7
														142557
														39820.2
														198045
														126034
														43151.8
														42488.1
														42132.6
														21949.1
														56505.2
														14774.4
														37328
														9633.61
														74016.5
														47016.8
														13596.1
														92535.1
														15389.6
														177851
														237155
														102062
														160358
														36003.4
														40682.5
														485371
														194654
														395508
														192678
														422759
														480740
														124629
														71136.7
														340453
														752836
														127920
														80666.7
														130146
														247033
														41972.2
														221196
														34837.2
														28733.9
														215140
														78284.6
														202709
														60276.8
														258354

## Sheet: Figure 8
		8a	Days	Vec	CCL7		8b	Tumor area(%)			Tumor size			8c	CD11C+			8d	Days	Vec+lgG	Vec+Anti-PD1	CCL7+Ani-PD-1		8f	CCL7+
			74	1				Vec	CCL7		Vec	CCL7			KL	KL+7			63	1					PR	SD	PD
			82	1				26	1		7567116	6101205			0.1356	1.0331			70	1					88.2718	210.744	47.1515
			103	1				14	21		5330254	5996904			0.1398	1.0567			62	1					190.525	149.485	28.0743
			108	1				25	21		5177559	1796711			0.1422	1.4633			64	1					29.985	26.7852	17.3054
			127	1				19	7		4875751	5341570			1.4526	7.5245			74	1					211.222	122.425	54.5218
			108		1			33	10		3138277	1090253			1.4721	9.1102			82	1					119.134	78.9512	8.40955
			124		1			27	12		2932645	3279957			2.1355	8.0004			103	1					42.3938	134.018	45.4288
			131		1						2452498	918640							123	1					62.4618	58.2051
			146		1						2423199	2944652			XCR1+				131	1					135.992	156.977
			160		0						2262003	697978			KL	KL+7			138	1					90.3939	108.777
			76	1							2210274	2260466			0.31954	1.57204			57		1				101.169	50.5555
			84	1							2040747	594756			0.278451	1.08293			74		1				134.364	122.301
			98	1							2010997	1955178			0.665241	0.997639			76		1				50.5555	56.8281
			107	1							1947102	578344			0.654068	0.845651			76		1				142.616	5.57448
			84		1						1929499	1898158			0.632849	0.761983			92		1				133.616
			117		1						1877147	536302			0.602888	0.716363			93		1				110.54
			120		1						1874548	1518499							121		1				18.5017
			160		0						1871192	436645			CD8+				131		1
			108	1							1864450	1360640			KL	KL+7			131		1				CD11C+
			108	1							1795758	398705			1.0045	13.4844			146		1				PR	SD	PD
			131	1							1795554	1319089			1.7412	6.521			155		1				2.36212	1.82153	0.40366
			131	1							1759867	387665			1.9887	7.5412			82			1			2.50931	4.03107	0.261509
			111		1						1757435	1275700			2.0604	7.6339			93			1			3.05722	3.68268	1.57448
			131		1						1744259	348906			2.2413	1.6812			93			1			2.91758	2.07844	1.02181
			131		1						1722625	1115661			2.6714	3.841			113			1			2.61684	5.77423	0.0294667
			160		0						1713709	333165							133			1			1.25661	5.33592	0.652895
			160		0						1669212	1098629			CCL7+				138			1			3.28561	4.17545
											1650674	327291			KL	KL+7			147			1			1.65901	4.47154
											1632930	1022128			23.4589	456.221			158			1			4.03092	4.00249
											1615400	301829			23.6654	387.232			174			0			3.16325	5.61674
											1611100	1005370			59.4377	215.65			174			0			3.01585	1.2644
											1608399	300424			71.6832	198.777			174			0			0.214841	0.772963
											1599538	999585			80.5645	178.455									3.82677	3.18638
											1585941	296722			77.8867	124.588									3.44934
											1565846	975914													7.90653
											1540493	287402													3.41723
											1538936	927523
											1535326	274807													CD8+
											1488107	895634													PR	SD	PD
											1485384	267083													0.725978	1.27748	0.922788
											1485286	860829													0.946199	7.03327	0.364572
											1467825	249728													0.777208	2.1125	0.0280995
											1444801	825636													3.86502	0.935726	1.03669
											1414290	230603													1.68558	8.67526	0.0244206
											1378381	752698													1.39423	1.14234	0.0837047
											1369876	224582													1.37723	4.22556
											1366250	731303													9.50229	0.594029
											1361669	218391													0.748804	2.32039
											1342799	705930													7.74405	0.596528
											1335306	200290													0.132992	0.548596
											1323340	662926													3.54884	0.870933
											1323304	191149													1.67411	6.26282
											1312167	630109													5.40981
											1297747	188260													1.11871
											1278658	627077													2.16894
											1276508	187370
											1233097	613894
											1162922	184065
											1126154	607869
											1116809	180227
											1114887	593242
											1104182	176979
											1096018	584533
											1083764	173074
											1067475	573237
											1044943	170893
											1017117	568325
											1012704	169626
											1000080	557919
											982315	162594
											951100	520668
											936801	156037
											914795	515933
											908874	151891
											897746	503972
											869058	150597
											861092	498929
											860371	148071
											835010	486570
											825966	144124
											796324	478839
											782121	142622
											779813	474992
											778274	141553
											766450	454512
											745764	135744
											735424	451081
											729017	134614
											711332	437698
											709745	131232
											706827	424965
											671810	126806
											668111	417182
											666357	122910
											623207	407340
											622305	121832
											622036	403630
											608854	120570
											593809	395205
											588133	118539
											587225	389944
											585943	116610
											566939	385647
											552570	115609
											540963	385257
											529246	113721
											528151	370623
											526071	109875
											517541	363776
											499315	106579
											499299	352261
											499041	104639
											498192	344939
											486090	103364
											484461	340998
											483137	102145
											482090	339703
											478185	101846
											477690	335888
											472126	99208
											469089	329670
											467818	98799
											457856	329203
											453128	98668
											449253	328800
											449149	98107
											446777	326270
											444520	97709
											439779	321661
											437788	95073
											436626	316286
											436394	94772
											432601	312369
											432585	92854
											430286	307341
											428282	92101
											427894	306015
											417011	91768
											411616	299950
											408289	87855
											401925	291703
											401290	85556
											398500	283279
											398387	83455
											394641	274438
											392738	82308
											391983	271554
											391039	80780
											383710	268326
											378108	79143
											377718	261951
											376344	76904
											376299	253482
											374598	75887
											374330	251337
											373918	75114
											369477	250327
											367983	75083
											367193	245925
											364370	73501
											364296	244355
											362395	72544
											356825	241712
											355601	72209
											355499	240571
											355175	71947
											352023	237361
											350887	71069
											349430	235993
											349258	70790
											348823	235693
											345217	70342
											344519	233695
											338410	69938
											336259	231223
											335823	68978
											333130	227037
											330989	67945
											330639	226272
											326072	66675
											323660	221916
											323602	66265
											322004	220340
											320955	65718
											320824	217048
											320105	65023
											317536	216011
											317062	64601
											315717	214841
											315675	64207
											314170	212429
											311893	63389
											311561	210373
											307378	63023
											305467	208899
											305258	62592
											300106	207658
											299814	61921
											297851	206379
											297698	61512
											295357	204837
											293101	61341
											292375	203862
											289639	60610
											289215	201689
											288731	60480
											288647	201448
											279448	59944
											276848	197400
											275467	59147
											273987	196716
											272298	58718
											271980	195651
											271864	58409
											271740	193257
											271575	57896
											270857	191313
											270524	57227
											269843	189953
											269766	56536
											267980	186364
											266528	55864
											265773	0
											261251	181296
											260709	54038
											259337	179518
											258896	52808
											257664	175781
											255786	52415
											254881	174547
											254578	51994
											253305	171733
											253045	51518
											252431	171688
											252397	51469
											247495	169700
											247167	50043
											246700	166333
											246585	49419
											245727	163646
											245225	49042
											244243	162473
											244042	48587
											243990	159263
											241902	47627
											241103	158703
											240293	47563
											239532	155718
											239135	46697
											238391	155171
											236795	46478
											236525	151192
											234822	45105
											234335	150152
											234328	44891
											231408	148982
											230783	44668
											230077	148312
											229927	44351
											228581	145918
											227354	43758
											226263	145085
											225395	43398
											224790	144637
											223798	43345
											223708	143817
											223115	42696
											222403	141780
											221974	42115
											220483	140262
											220167	42012
											219145	140013
											218644	41961
											217807	138373
											217698	41039
											216628	134996
											216106	40475
											214697	133848
											214507	39864
											213989	132668
											213440	39752
											213160	131943
											212009	39404
											211887	130866
											209888	39179
											207155	130345
											206726	38960
											206568	128197
											205470	38384
											204761	127470
											204631	38201
											204599	126280
											204191	37576
											203870	124404
											203222	37311
											203177	123737
											202873	37024
											200004	123412
											199893	36372
											199776	120795
											198336	36206
											197379	120474
											197021	35716
											196749	118866
											196093	35566
											196074	118539
											195841	35520
											195468	118369
											194259	35493
											193567	118251
											191164	35424
											190245	117822
											190027	35138
											188009	116949
											187381	35082
											186887	116398
											185925	34756
											184969	115393
											184759	34427
											184396	114300
											183666	34282
											183665	114111
											182203	33976
											181908	112765
											181529	33679
											181481	111794
											181354	33223
											180778	109155
											178200	32716
											177869	108379
											177599	32511
											177412	108011
											176737	32289
											176313	107291
											176209	31929
											176167	105371
											176107	31356
											174430	104310
											174310	31255
											174246	104168
											173022	31231
											172441	102500
											172381	30639
											170993	101854
											170988	30260
											170786	100710
											169388	30195
											168666	99932
											166857	29697
											166041	98698
											165524	29515
											164451	97809
											163716	29140
											162826	96933
											162364	28939
											162214	96098
											161527	28618
											161429	94915
											160531	28461
											159260	94504
											158846	28318
											158227	93927
											157424	27820
											157000	92732
											155451	27656
											155423	91409
											154796	27411
											154557	90363
											153377	27016
											153317	89870
											152817	26934
											152482	89645
											149096	26854
											148963	89353
											148758	26778
											147744	88927
											146259	26662
											146181	87518
											143755	26141
											143662	87098
											142665	25861
											141328	86186
											141134	25813
											140370	85681
											139798	25593
											139373	85291
											139287	25564
											139059	84518
											138844	25342
											138824	84385
											138554	25282
											136440	84228
											135951	24782
											135823	82543
											135433	24481
											135318	81453
											134812	24373
											134358	80763
											134188	24193
											132006	80638
											131993	24127
											131580	80229
											131546	24036
											131377	79801
											130330	23808
											130106	79308
											129695	23693
											129620	78538
											129568	23375
											129412	77682
											129302	23191
											129164	75576
											128844	22412
											128831	74675
											128721	22334
											128021	74150
											127850	22123
											127729	73585
											126621	21683
											126375	72233
											126185	21664
											126110	72211
											125109	21646
											124540	71782
											123681	21436
											123013	71029
											122752	21303
											122165	70991
											121918	21042
											119953	70119
											119262	20910
											119164	69647
											118944	20710
											118831	68617
											118582	20544
											118369	68171
											117643	20444
											117313	67945
											117288	20318
											116946	67709
											116590	20240
											115695	67204
											115422	20016
											114252	66328
											114215	66277
											114117	66208
											114076	65728
											113494	65387
											113030	65256
											112935	64644
											112683	64305
											112350	64190
											112066	62081
											111778	61412
											111433	61275
											110919	60381
											110802	59910
											110647	59887
											110625	59512
											110429	59500
											110066	59456
											109844	59219
											109466	58965
											107932	58896
											107906	58827
											107697	58612
											107131	58443
											106546	58191
											106500	58044
											104697	57579
											104601	57512
											104422	57474
											103922	57429
											103810	57359
											103795	57059
											103494	56598
											103417	56581
											102974	56577
											102930	56572
											102697	56215
											102454	56104
											102157	56059
											102051	55629
											101870	54177
											101769	53982
											101645	53907
											101601	53452
											101434	53323
											101083	53292
											100069	53125
											99634	53123
											99548	53117
											99460	52902
											99291	52528
											98872	52185
											98366	52017
											98256	51802
											97844	51555
											97665	49717
											97569	49531
											97522	49473
											97319	49229
											96914	48355
											96104	48011
											95552	47898
											95495	47825
											94806	47626
											94788	47523
											93432	47009
											92898	46926
											92814	46230
											92808	46182
											92769	45961
											92401	45905
											92272	45862
											91348	45737
											91332	45732
											89952	45390
											89871	44597
											89621	44560
											89602	44505
											89391	43557
											89140	43105
											88917	42858
											88045	42645
											87412	42411
											87213	42361
											86943	42170
											86716	42117
											86658	41731
											86587	41500
											85690	41380
											84987	41110
											84950	40830
											84943	40325
											84496	40114
											84351	39361
											84319	39298
											84246	39288
											83648	38932
											83639	38368
											83453	38119
											83442	37875
											83372	37097
											83324	37084
											82883	36760
											82480	36564
											82432	36304
											82397	36119
											82396	35995
											82212	35982
											82000	35868
											81969	35741
											81902	33882
											80891	33820
											80891	33810
											80815	33517
											80573	33231
											80434	32970
											80033	32940
											79810	32902
											79609	31885
											79491	31588
											79455	31327
											79248	31273
											78950	31211
											78710	30621
											78208	30488
											78029	30376
											78010	30316
											77706	29702
											77083	29616
											76944	28853
											76715	28317
											76365	28021
											76253	26545
											76149	26472
											75915	26407
											75772	26349
											74766	26308
											74699	26278
											74302	25418
											73914	25193
											73556	24548
											73243	22882
											73141	22786
											72931	22503
											72835	22127
											72634	21981
											72453	21437
											71930	19864
											71621	19858
											71613	19535
											71244	18837
											71217	16894
											71013	16605
											70925	16190
											70498	15677
											70469	15648
											70218	14465
											70033	9437
											69813	9429
											69338	9082
											68888	7023
											68296	991
											67968	62
											67302
											66921
											66426
											66204
											65769
											65765
											65571
											65405
											65353
											65309
											64967
											64719
											63787
											62992
											62944
											62813
											62623
											62266
											61434
											61212
											60935
											60282
											60108
											59773
											59760
											59716
											59543
											58837
											58224
											58189
											58152
											58016
											57900
											57871
											56482
											56406
											56288
											55653
											55309
											55148
											54810
											54754
											53638
											53520
											53374
											53172
											52424
											52243
											52217
											52054
											51939
											51896
											51812
											51041
											50977
											50462
											50198
											49964
											49891
											49698
											49156
											48817
											48623
											48523
											48503
											48451
											48266
											48158
											47895
											47629
											47326
											46695
											46535
											46478
											46076
											45655
											45379
											45164
											45155
											45063
											44920
											44456
											44438
											44274
											43425
											43302
											43086
											42304
											42146
											42055
											41912
											41451
											40765
											40542
											40431
											40311
											39944
											39812
											39113
											37789
											37424
											37143
											37102
											35201
											35086
											33904
											33871
											33402
											33097
											32701
											32499
											32469
											32376
											32161
											31879
											31697
											31447
											31034
											30798
											30391
											29993
											29772
											29728
											27781
											25904
											25270
											24658
											23412
											23291
											22913
											22565
											21781
											21544
											20869
											20788
											16090
											13399
											12278
											171
											5

## Sheet: Figure S1
				S1a	I&II	III&IV		Percent	<0.5	0.5-10	>10			S1b	I&II	III &IV		Percent	<30	30-60	>60
					0.7631	12.6169		Normal	0.4333	0.5	0.0667				14	16		I II	0.483051	0.398305	0.118644
					12.4007	0.0738		Tumor	0.1818	0.5	0.3182				59	2		III IV	0.502959	0.343195	0.153846
					5.2136	9.6451									1	54
					1.6532	9.503									7	107
					1.3798	29.3156									21	91
					3.0108	0.205									34	51
					0.5284	0.4357									5	37
					0.2636	32.9452									50	30
					3.1428	5.2768									8	41
					0	24.2961									37	47
					0	3.0823									4	5
					4.4931	0.8958									5	38
					2.011	2.6919									31	75
					13.066	2.9926									40	42
					0.3559	0									29	51
					0	20.6063									55	17
					0.0637	0.1129									51	9
					0	6.0573									1	12
					0.2776	3.3633									19	6
					5.8689	1.1659									62	3
					0.0045										21	3
					0.1112										5	37
					0.23										3	7
					0.1612										7	92
															43	99
				S1c	Mock	6 weeks	8 weeks	10 weeks		S1e	Ad-Ctrl	8 weeks	10 weeks		30	8
				、	18.3921	83.6113	127.182	132.06			2.58313	17.4851	16.9566		52	31
					50.0054	76.4251	124.751	242.943			1.89518	20.6805	22.2778		58	58
					18.6511	101.746	91.5244	129.645			2.23105	23.9778	26.6349		51	1
					15.4437	47.9809	56.6804	139.735			1.89548	20.6822	22.2749		7	74
					21.379	62.1981	64.8344	101.218			2.21847	16.6946	32.2003		64	10
					29.4781	52.23	179.961	77.5395			2.88703	26.6434	21.0113		36	54
															80	9
															46	6
															50	14
															3	3
															43	9
															12	16
															38	91
															32	1
															22	69
															18	48
															20	19
															9	28
															7	9
															2	61
															32	24
															3	46
															1	57
															2	57
															2	65
															38	3
															6	1
															13	70
															32	63
															21	19
															26	26
															57	5
															42	2
															9	4
															2	10
															48	29
															30	18
															33	29
															16	36
															25	41
															38	3
															59	57
															3	31
															51	76
															46	10
															21	97
															80	2
															55	49
															41	20
															23	100
															84	49
															21	4
															15	2
															51	5
															23	2
															19	1
															51	9
															28	33
															43	10
															25	3
															42	8
															61	21
															46	39
															8	48
															26	45
															20	40
															72	37
															72	8
															52	28
															55	6
															32	2
															27	21
															62	21
															35	11
															33	57
															4	17
															45	34
															83	8
															108	31
															38	51
															61	82
															16	74
															4	54
															61	23
															3	26
															30	43
															63	50
															20	61
															31	2
															29	44
															27	9
															3	23
																73
																51
																46
																76
																4
																37
																52
																2
																34
																61
																37
																25
																36
																6
																32
																21
																51
																28
																72
																38
																15
																12
																40
																67
																45
																1
																5
																48
																42
																6
																12
																34
																33
																45
																62
																56
																51
																36
																12
																18
																14
																21
																1
																5
																39
																7
																27
																5
																4
																62
																82

## Sheet: Figure S3
			S3c	A549										A549
					DMSO				JAK1 inhibitor						IgG				pSTAT1
				Mock	2.23	2.45	1.88	2.12	2.15	2.45	1.67	2.32		Mock	0.1045	0.0987	0.0833	0.0624	0.08437	0.09643	0.1143	0.07214
				IFNβ	5.54	6.23	6.75	5.98	3.02	2.88	2.54	2.91		IFNβ	0.0655	0.0742	0.0543	0.0898	0.2891	0.2543	0.2687	0.2997
				IFNγ	12.35	11.68	11.97	11.84	1.24	2.31	2.41	2.69		ISD45	0.0512	0.0332	0.0413	0.0533	0.1324	0.1422	0.1554	0.1632
				ISD45	5.35	5.94	5.78	5.21	3.25	3.66	3.47	3.82
				mouse lung epithelial cells										mouse lung epithelial cells
			S3d		DMSO				JAK1 inhibitor						IgG				pSTAT1
				Mock	289.65	243.56	265.43	284.55	284.51	235.62	255.88	209.13		Mock	0.1233	0.1354	0.1023	0.1135	0.1567	0.1788	0.1433	0.1859
				mIFNα	715.43	751.32	704.25	789.12	298.43	274.23	251.22	210.55		mIFNα	0.0865	0.0743	0.0966	0.0811	0.2356	0.2451	0.2666	0.2784
				mIFNγ	1034.22	1098.21	1045.99	1085.69	301.42	315.49	356.47	335.98		ISD45	0.0987	0.0654	0.0743	0.1324	0.325	0.3673	0.3512	0.3033
				ISD45	956.14	980.33	913.11	930.43	389.45	302.33	320.56	361.44
			S3e	DMSO	Ruxolitib				S3g	Ki67+
				15.9955	2.47256					KP	KP7
				6.07062	3.49234					2445	2735
				28.3407	3.30653					2015	2837
				7.26781	2.9585					2169	1868
				13.9655	1.68639					1939	3840
				12.3518						786	3705
										2024	1247
			S3f	A549	Transfection		Stimulation			2882	3957
					Vec	CCL7	Vec	CCL7		1288	1205
				G0/G1	59.1781	60.8219	57.8082	56.1644		1732	2410
				S	13.4247	13.1507	15.8904	15.8904		1506	2712
				G2	27.3973	26.0274	26.3014	27.9452		3992	1958
										3164	3088
				HCC827	Transfection		Stimulation			2109
					Vec	CCL7	Vec	CCL7		2561
				G0/G1	74.2466	76.1644	76.9863	77.8082		3314
				S	6.0274	4.93151	4.10959	3.83562		3314
				G2	19.726	18.9041	18.9041	18.3562		2938
										1732
										2250

[truncated: 9 more sheets: Figure S2, Figure S4, Figure S5, Figure S6, Figure S7, Figure S8, Figure S9, Figure S10, Sheet1]
